# Supplementary material for: An in silico Approach for Integrating Phenotypic and Target‐based Approaches in Drug Discovery
Source: Mol Inform. 2019 Oct 22;39(1-2):1900096. doi: 10.1002/minf.201900096 (PMC7050533; doi:10.1002/minf.201900096)
Supplement: Supplementary file 2 — Supplementary [file MINF-39-1900096-s002.xlsx]

## Sheet: Supplementary Table S1
	Supplementary Table S1: List of number of active and inactive compounds for each phenotype
	PubChem AID	assay type	description	number of active compounds	number of inactive compounds	number of total compounds
	AID1	Confirmatory Assays	NCI human tumor cell line growth inhibition assay. Data for the NCI-H23 Non-Small Cell Lung cell line	2097	38720	40817
	AID3	Confirmatory Assays	NCI human tumor cell line growth inhibition assay. Data for the NCI-H226 Non-Small Cell Lung cell line	1855	35578	37433
	AID5	Confirmatory Assays	NCI human tumor cell line growth inhibition assay. Data for the NCI-H322M Non-Small Cell Lung cell line	1578	37823	39401
	AID7	Confirmatory Assays	NCI human tumor cell line growth inhibition assay. Data for the NCI-H460 Non-Small Cell Lung cell line	2411	37081	39492
	AID9	Confirmatory Assays	NCI human tumor cell line growth inhibition assay. Data for the HOP-62 Non-Small Cell Lung cell line	1908	37634	39542
	AID11	Confirmatory Assays	NCI human tumor cell line growth inhibition assay. Data for the HOP-18 Non-Small Cell Lung cell line	609	10303	10912
	AID13	Confirmatory Assays	NCI human tumor cell line growth inhibition assay. Data for the HOP-92 Non-Small Cell Lung cell line	1978	33738	35716
	AID15	Confirmatory Assays	NCI human tumor cell line growth inhibition assay. Data for the NCI-H522 Non-Small Cell Lung cell line	2752	34159	36911
	AID17	Confirmatory Assays	NCI human tumor cell line growth inhibition assay. Data for the LXFL 529 Non-Small Cell Lung cell line	729	12570	13299
	AID19	Confirmatory Assays	NCI human tumor cell line growth inhibition assay. Data for the A549/ATCC Non-Small Cell Lung cell line	2015	39075	41090
	AID21	Confirmatory Assays	NCI human tumor cell line growth inhibition assay. Data for the EKVX Non-Small Cell Lung cell line	1480	38307	39787
	AID23	Confirmatory Assays	NCI human tumor cell line growth inhibition assay. Data for the LOX IMVI Melanoma cell line	2530	35580	38110
	AID25	Confirmatory Assays	NCI human tumor cell line growth inhibition assay. Data for the M14 Melanoma cell line	1986	38134	40120
	AID27	Confirmatory Assays	NCI human tumor cell line growth inhibition assay. Data for the M19-MEL Melanoma cell line	803	13651	14454
	AID29	Confirmatory Assays	NCI human tumor cell line growth inhibition assay. Data for the MALME-3M Melanoma cell line	2001	35983	37984
	AID31	Confirmatory Assays	NCI human tumor cell line growth inhibition assay. Data for the UACC-62 Melanoma cell line	2188	37703	39891
	AID33	Confirmatory Assays	NCI human tumor cell line growth inhibition assay. Data for the UACC-257 Melanoma cell line	1686	38778	40464
	AID35	Confirmatory Assays	NCI human tumor cell line growth inhibition assay. Data for the SK-MEL-2 Melanoma cell line	1634	36466	38100
	AID37	Confirmatory Assays	NCI human tumor cell line growth inhibition assay. Data for the SK-MEL-5 Melanoma cell line	2245	37620	39865
	AID39	Confirmatory Assays	NCI human tumor cell line growth inhibition assay. Data for the SK-MEL-28 Melanoma cell line	1485	38657	40142
	AID41	Confirmatory Assays	NCI human tumor cell line growth inhibition assay. Data for the PC-3 Prostate cell line	1617	26296	27913
	AID43	Confirmatory Assays	NCI human tumor cell line growth inhibition assay. Data for the DU-145 Prostate cell line	1533	26269	27802
	AID45	Confirmatory Assays	NCI human tumor cell line growth inhibition assay. Data for the SF-268 Central Nervous System cell line	2050	38256	40306
	AID47	Confirmatory Assays	NCI human tumor cell line growth inhibition assay. Data for the SF-295 Central Nervous System cell line	2077	38655	40732
	AID49	Confirmatory Assays	NCI human tumor cell line growth inhibition assay. Data for the SF-539 Central Nervous System cell line	2120	35986	38106
	AID51	Confirmatory Assays	NCI human tumor cell line growth inhibition assay. Data for the XF 498 Central Nervous System cell line	786	10906	11692
	AID53	Confirmatory Assays	NCI human tumor cell line growth inhibition assay. Data for the SNB-19 Central Nervous System cell line	1732	38540	40272
	AID55	Confirmatory Assays	NCI human tumor cell line growth inhibition assay. Data for the SNB-75 Central Nervous System cell line	2097	35615	37712
	AID57	Confirmatory Assays	NCI human tumor cell line growth inhibition assay. Data for the SNB-78 Central Nervous System cell line	594	12696	13290
	AID59	Confirmatory Assays	NCI human tumor cell line growth inhibition assay. Data for the U251 Central Nervous System cell line	2213	38575	40788
	AID61	Confirmatory Assays	NCI human tumor cell line growth inhibition assay. Data for the DMS 273 Small Cell Lung cell line	911	12198	13109
	AID63	Confirmatory Assays	NCI human tumor cell line growth inhibition assay. Data for the DMS 114 Small Cell Lung cell line	948	13241	14189
	AID65	Confirmatory Assays	NCI human tumor cell line growth inhibition assay. Data for the HT29 Colon cell line	2151	38553	40704
	AID67	Confirmatory Assays	NCI human tumor cell line growth inhibition assay. Data for the COLO 205 Colon cell line	2157	38245	40402
	AID69	Confirmatory Assays	NCI human tumor cell line growth inhibition assay. Data for the DLD-1 Colon cell line	778	13156	13934
	AID71	Confirmatory Assays	NCI human tumor cell line growth inhibition assay. Data for the HCT-15 Colon cell line	2135	38290	40425
	AID73	Confirmatory Assays	NCI human tumor cell line growth inhibition assay. Data for the KM12 Colon cell line	2044	38464	40508
	AID75	Confirmatory Assays	NCI human tumor cell line growth inhibition assay. Data for the KM20L2 Colon cell line	701	12910	13611
	AID77	Confirmatory Assays	NCI human tumor cell line growth inhibition assay. Data for the HCC-2998 Colon cell line	1854	34544	36398
	AID79	Confirmatory Assays	NCI human tumor cell line growth inhibition assay. Data for the HCT-116 Colon cell line	2523	37962	40485
	AID81	Confirmatory Assays	NCI human tumor cell line growth inhibition assay. Data for the SW-620 Colon cell line	2453	38556	41009
	AID83	Confirmatory Assays	NCI human tumor cell line growth inhibition assay. Data for the MCF7 Breast cell line	2350	25824	28174
	AID85	Confirmatory Assays	NCI human tumor cell line growth inhibition assay. Data for the MDA-MB-435 Breast cell line	1853	26130	27983
	AID87	Confirmatory Assays	NCI human tumor cell line growth inhibition assay. Data for the MDA-N Breast cell line	1807	25592	27399
	AID89	Confirmatory Assays	NCI human tumor cell line growth inhibition assay. Data for the BT-549 Breast cell line	1276	23688	24964
	AID91	Confirmatory Assays	NCI human tumor cell line growth inhibition assay. Data for the T-47D Breast cell line	1549	24667	26216
	AID93	Confirmatory Assays	NCI human tumor cell line growth inhibition assay. Data for the NCI/ADR-RES Breast cell line	1465	26799	28264
	AID95	Confirmatory Assays	NCI human tumor cell line growth inhibition assay. Data for the MDA-MB-231/ATCC Breast cell line	1447	25992	27439
	AID97	Confirmatory Assays	NCI human tumor cell line growth inhibition assay. Data for the HS 578T Breast cell line	1459	24704	26163
	AID99	Confirmatory Assays	NCI human tumor cell line growth inhibition assay. Data for the OVCAR-3 Ovarian cell line	2138	37410	39548
	AID101	Confirmatory Assays	NCI human tumor cell line growth inhibition assay. Data for the IGROV1 Ovarian cell line	2079	38300	40379
	AID103	Confirmatory Assays	NCI human tumor cell line growth inhibition assay. Data for the SK-OV-3 Ovarian cell line	1563	37023	38586
	AID105	Confirmatory Assays	NCI human tumor cell line growth inhibition assay. Data for the OVCAR-4 Ovarian cell line	1559	37202	38761
	AID107	Confirmatory Assays	NCI human tumor cell line growth inhibition assay. Data for the OVCAR-5 Ovarian cell line	1337	38437	39774
	AID109	Confirmatory Assays	NCI human tumor cell line growth inhibition assay. Data for the OVCAR-8 Ovarian cell line	2119	38869	40988
	AID111	Confirmatory Assays	NCI human tumor cell line growth inhibition assay. Data for the P388 Leukemia cell line	348	659	1007
	AID113	Confirmatory Assays	NCI human tumor cell line growth inhibition assay. Data for the RPMI-8226 Leukemia cell line	2746	35034	37780
	AID115	Confirmatory Assays	NCI human tumor cell line growth inhibition assay. Data for the SR Leukemia cell line	3326	30114	33440
	AID117	Confirmatory Assays	NCI human tumor cell line growth inhibition assay. Data for the P388/ADR Leukemia cell line	263	721	984
	AID119	Confirmatory Assays	NCI human tumor cell line growth inhibition assay. Data for the CCRF-CEM Leukemia cell line	3583	35248	38831
	AID121	Confirmatory Assays	NCI human tumor cell line growth inhibition assay. Data for the K-562 Leukemia cell line	2953	36942	39895
	AID123	Confirmatory Assays	NCI human tumor cell line growth inhibition assay. Data for the MOLT-4 Leukemia cell line	3187	37032	40219
	AID125	Confirmatory Assays	NCI human tumor cell line growth inhibition assay. Data for the HL-60(TB) Leukemia cell line	3389	33572	36961
	AID127	Confirmatory Assays	NCI human tumor cell line growth inhibition assay. Data for the SN12K1 Renal cell line	267	756	1023
	AID129	Confirmatory Assays	NCI human tumor cell line growth inhibition assay. Data for the A498 Renal cell line	1654	33440	35094
	AID131	Confirmatory Assays	NCI human tumor cell line growth inhibition assay. Data for the CAKI-1 Renal cell line	2096	35927	38023
	AID133	Confirmatory Assays	NCI human tumor cell line growth inhibition assay. Data for the RXF 393 Renal cell line	2057	34117	36174
	AID135	Confirmatory Assays	NCI human tumor cell line growth inhibition assay. Data for the RXF-631 Renal cell line	498	10221	10719
	AID137	Confirmatory Assays	NCI human tumor cell line growth inhibition assay. Data for the 786-0 Renal cell line	2138	37823	39961
	AID139	Confirmatory Assays	NCI human tumor cell line growth inhibition assay. Data for the ACHN Renal cell line	2064	38156	40220
	AID141	Confirmatory Assays	NCI human tumor cell line growth inhibition assay. Data for the TK-10 Renal cell line	1310	38245	39555
	AID143	Confirmatory Assays	NCI human tumor cell line growth inhibition assay. Data for the UO-31 Renal cell line	1917	38196	40113
	AID145	Confirmatory Assays	NCI human tumor cell line growth inhibition assay. Data for the SN12C Renal cell line	1999	38466	40465
	AID147	other	NCI Yeast Anticancer Drug Screen. Data for the rad52 strain	1110	609	1719
	AID149	other	NCI Yeast Anticancer Drug Screen. Data for the wt1 strain	809	910	1719
	AID151	other	NCI Yeast Anticancer Drug Screen. Data for the rad50EPP+ strain	767	952	1719
	AID153	other	NCI Yeast Anticancer Drug Screen. Data for the mgt1 strain	987	732	1719
	AID155	other	NCI Yeast Anticancer Drug Screen. Data for the rad50 strain	9787	71152	80939
	AID157	other	NCI Yeast Anticancer Drug Screen. Data for the mec2-1 strain	8812	72127	80939
	AID159	other	NCI Yeast Anticancer Drug Screen. Data for the rad14 strain	1002	717	1719
	AID161	other	NCI Yeast Anticancer Drug Screen. Data for the sgs1 mgt1 strain	9529	70776	80305
	AID163	other	NCI Yeast Anticancer Drug Screen. Data for the CLN2oe strain	843	876	1719
	AID165	other	NCI Yeast Anticancer Drug Screen. Data for the cln2 rad14 strain	8060	72245	80305
	AID167	other	NCI Yeast Anticancer Drug Screen. Data for the bub3 strain	9592	70719	80311
	AID169	other	NCI Yeast Anticancer Drug Screen. Data for the wt2 strain	1001	746	1747
	AID171	other	NCI Yeast Anticancer Drug Screen. Data for the mlh1 strain	1004	715	1719
	AID173	other	NCI Yeast Anticancer Drug Screen. Data for the sgs1 strain	1094	625	1719
	AID175	other	NCI Yeast Anticancer Drug Screen. Data for the mlh1 rad18 strain	10149	70769	80918
	AID177	other	NCI Yeast Anticancer Drug Screen. Data for the rad18 strain	1101	618	1719
	AID179	Confirmatory Assays	NCI AIDS Antiviral Assay	1463	34162	35625
	AID192	In vivo	NCI In Vivo Anticancer Drug Screen. Data for tumor model B16 Melanoma (intraperitoneal) in B6D2F1 (BDF1) mice	479	4661	5140
	AID200	In vivo	NCI In Vivo Anticancer Drug Screen. Data for tumor model B16 Melanoma (intraperitoneal) in B6C3F1 mice	337	1113	1450
	AID206	In vivo	NCI In Vivo Anticancer Drug Screen. Data for tumor model HT29;CX-1 Human Adenocarcinoma (MER+) (intrarenal inoculation) in NU/NU Swiss (nude) mice	184	560	744
	AID212	In vivo	NCI In Vivo Anticancer Drug Screen. Data for tumor model Colon Carcinoma 38 (subcutaneous) in B6D2F1 (BDF1) mice	305	497	802
	AID220	In vivo	NCI In Vivo Anticancer Drug Screen. Data for tumor model Mammary Adenocarcinoma CD8F1 (subcutaneous) in CD8F1	288	605	893
	AID248	In vivo	NCI In Vivo Anticancer Drug Screen. Data for tumor model L1210 Leukemia (intraperitoneal) in B6D2F1 (BDF1) mice	1552	52648	54200
	AID250	In vivo	NCI In Vivo Anticancer Drug Screen. Data for tumor model L1210 Leukemia (subcutaneous) in B6D2F1 (BDF1) mice	128	184	312
	AID256	In vivo	NCI In Vivo Anticancer Drug Screen. Data for tumor model L1210 Leukemia (intraperitoneal) in CD2F1 (CDF1) mice	980	17951	18931
	AID264	In vivo	NCI In Vivo Anticancer Drug Screen. Data for tumor model Human Lung LX-1 Xenograft (intrarenal inoculation) in NU/NU Swiss (nude) mice	155	579	734
	AID270	In vivo	NCI In Vivo Anticancer Drug Screen. Data for tumor model Lewis Lung Carcinoma (subcutaneous) in B6D2F1 (BDF1) mice	100	666	766
	AID292	In vivo	NCI In Vivo Anticancer Drug Screen. Data for tumor model Sarcoma M5076 (intraperitoneal) in B6C3F1 mice	126	578	704
	AID296	In vivo	NCI In Vivo Anticancer Drug Screen. Data for tumor model Human Mammary Carcinoma MX-1 Xenograft (intrarenal inoculation) in NU/NU Swiss (nude) mice	142	708	850
	AID328	In vivo	NCI In Vivo Anticancer Drug Screen. Data for tumor model P388 Leukemia (intraperitoneal) in B6D2F1 (BDF1) mice	1534	9115	10649
	AID330	In vivo	NCI In Vivo Anticancer Drug Screen. Data for tumor model P388 Leukemia (intraperitoneal) in CD2F1 (CDF1) mice	2339	39445	41784
	AID371	other	Cell Proliferation & Viability (Cytotoxicity) Primary Assay 60K MLSMR	278	3029	3307
	AID426	Confirmatory Assays	Cell Proliferation & Viability (Cytotoxicity) Dose Response Assay 60K MLSMR	135	1103	1238
	AID430	Confirmatory Assays, Toxicity	Primary HTS assay for chemical inhibitors of antigen receptor-induced NF-kappaB activation	1123	61527	62650
	AID431	Confirmatory Assays, Toxicity	qHTS Assay for Disrupters of an Hsp90 Co-Chaperone Interaction	1068	61582	62650
	AID444	Confirmatory Assays	Discovery of Novel Allosteric Modulators of the M1 Muscarinic Receptor: Agonist Primary Screen	194	7719	7913
	AID463	Toxicity	Allosteric Modulators of D1 Receptors: Primary Screen	706	55779	56485
	AID464	Confirmatory Assays, Toxicity	Allosteric Modulators of D1 Receptors: Confirmation Screen	331	375	706
	AID465	other	Allosteric Modulators of D1 Receptors: Secondary Assay 2	128	61477	61605
	AID540	Confirmatory Assays	MLSCN Assay for Activators of Prostate Cell Differentiation	124	1108	1232
	AID541	Confirmatory Assays	IL-1B Induced NFkB Translocation - Primary Screen	171	990	1161
	AID543	Confirmatory Assays	Primary HTS assay for chemical inhibitors of TNF alpha stimulated VCAM1 expression	114	1088	1202
	AID544	Confirmatory Assays	Primary HTS assay for chemical potentiators of TNFalpha stimulated VCAM1 expression	140	1060	1200
	AID573	other	Primary HTS assay for chemical potentiators of IL-1B stimulated NFkB nuclear translocation	1420	63670	65090
	AID575	other	C. albicans biofilm killing	126	9675	9801
	AID580	other	Primary HTS assay for chemical modifiers of cytoskeleton assembly	338	9358	9696
	AID589	other	Non-Nucleoside Inhibitor of Measles Virus RNA-Dependent RNA Polymerase Complex Activity HTS Single Point (MLSMR Library)	6213	47181	53394
	AID590	other	Primary HTS assay to asses cytotoxicity for IL-1B stimulated NFkB expression.	6425	43397	49822
	AID593	other	qHTS Assay for Allosteric/Competitive Inhibitors of Caspase-1: Spectroscopic Profiling in AFC Spectral Region	532	39064	39596
	AID595	Confirmatory Assays	High Throughput Screen for Inhibitors of ER Stress-induced Cell Death	300	66180	66480
	AID598	other	Leishmania major promastigote HTS	5141	80055	85196
	AID603	Confirmatory Assays	YeastGrowthModifierScreen2005(Absorb.600[Pombe972._Basal(.24h)])	168	69088	69256
	AID620	Confirmatory Assays, Toxicity	YeastGrowthModifierScreen2005(Absorb.600[BY4716.Rap(.96h)])	364	86373	86737
	AID626	other	LuciferaseInhibition2006(Lumin.Lux-FF[FFLucif.(.)])	1938	61732	63670
	AID641	other	CREBReporterAssay(Reporter.CREB-LacZ[PC12.Forsk-(.)])	3413	54286	57699
	AID642	other	PSACAntagonistScreen(Absorb.700[IndoChina.Blood(.01h)])	1974	265	2239
	AID645	other	PSACAntagonistScreen(Absorb.700[IndoChina.Blood(.02h)])	448	64163	64611
	AID647	other	YeastGrowthModifierScreen2005(Absorb.600[BY4716._Basal(.24h)])	1420	820	2240
	AID648	other	Leishmania major promastigote HTS - primary screen repeat 1 uM	925	85230	86155
	AID662	Confirmatory Assays	High Throughput Screen to Identify Inhibitors of Mycobacterium tuberculosis H37Rv	1744	50080	51824
	AID709	other	Identification of compounds which are cytotoxic to PPC-1 cells.	3590	61824	65414
	AID710	other	Counterscreen qHTS for Inhibitors of Tau Fibril Formation, Fluorescence Polarization	147	97399	97546
	AID719	other	Counterscreen for inhibitors of Janus kinase 2 mutant JAK2V617F: Cell-based high throughput assay to identify inhibitors of parental Ba/F3 cell viability.	937	83938	84875
	AID738	other	Counterscreen for inhibitors of mutant JAK2V617F: Cell-based high throughput screening assay for inhibitors of parental Ba/F3 cell viability.	4850	92665	97515
	AID739	other	Rml C and D inhibition 384-well mixture HTS	875	96631	97506
	AID750	other	MLPCN Ras selective lethality-BJeLR viability	142	86317	86459
	AID775	other	HCS for Compounds that Up-Regulate Insulin Promoter Activity in MIN6 Cells	904	131857	132761
	AID795	other	HCS for Compounds that Down-Regulate Insulin Promoter Activity in MIN6 Cells	134	23460	23594
	AID796	other	A Cell Based Secondary Assay To Explore Cytotoxicity of West Nile Virus Anti-Viral Hit Compounds	409	93750	94159
	AID802	other	High Throughput Imaging Assay for Hepatic Lipid Droplet Formation	457	93986	94443
	AID804	other	MLPCN Platelet Activation -Dense Granule Release	710	138011	138721
	AID808	other	Identification of Novel Modulators of Cl- dependent Transport Process via HTS: Counterscreen with HEK cells	179	92665	92844
	AID809	Confirmatory Assays	Identification of Novel Modulators of Cl- dependent Transport Process via HTS: Retesting of KCC2 cells with Ouabain	245	254	499
	AID818	other	Identification of Novel Modulators of Cl- dependent Transport Process via HTS: Counterscreen 2 with HEK cells	2050	136671	138721
	AID819	other	Profiling compound fluorescence on Avidin Beads with 488 nm excitation and 530 nm emission	282	93277	93559
	AID821	Confirmatory Assays	Profiling compound fluorescence on GSH Beads with 488 nm excitation and 530 nm emission	314	383	697
	AID822	Confirmatory Assays	MLPCN Alpha-Synuclein 5'UTR - 5'-UTR binding - inhibitors	576	121	697
	AID823	other	MLPCN Alpha-Synuclein 5'UTR - 5'-UTR binding - activators	137	8981	9118
	AID824	other	qHTS for differential inhibitors of proliferation of Plasmodium falciparum line 7G8	142	8959	9101
	AID827	other	qHTS for differential inhibitors of proliferation of Plasmodium falciparum line GB4	1657	136744	138401
	AID834	other	Luminescence-based counterscreen assay for KLF5 inhibitors: cell-based high throughput screening assay to identify cytotoxic compounds using the IEC-6 intestinal epithelial cell line.	123	84752	84875
	AID836	other	qHTS for Inhibitors of Plasmodium falciparum proliferation: Summary	161	91049	91210
	AID841	other	Luminescence-based counterscreen assay for HSP90 inhibitors: biochemical high throughput screening assay to identify inhibitors of native luciferase.	2077	135684	137761
	AID845	Toxicity	uHTS Fluorescence assay for the identification of cytotoxic compounds among compounds active in NOD1 cell inhibition assay	387	93841	94228
	AID847	other	A small molecule screen for inhibitors of the PhoP regulon in Salmonella typhi	194	40970	41164
	AID849	Confirmatory Assays	A small molecule screen for inhibitors of the PhoP regulon in Salmonella Typhimurium	480	279	759
	AID850	Confirmatory Assays	Quantitative High-Throughput Screen for Regulators of Epigenetic Control	468	291	759
	AID868	other	qHTS for differential inhibitors of proliferation of Plasmodium falciparum line 3D7	3544	190980	194524
	AID923	Confirmatory Assays	qHTS for differential inhibitors of proliferation of Plasmodium falciparum line D10	779	71864	72643
	AID979	Confirmatory Assays	qHTS for differential inhibitors of proliferation of Plasmodium falciparum line Dd2	103	1151	1254
	AID981	Confirmatory Assays	qHTS for differential inhibitors of proliferation of Plasmodium falciparum line W2	119	1107	1226
	AID987	Confirmatory Assays	Luminescence Cell-Based/Microorganism Primary HTS to Identify Inhibitors of T.Cruzi Replication	105	1124	1229
	AID988	Confirmatory Assays	qHTS for differential inhibitors of proliferation of Plasmodium falciparum line HB3	102	1132	1234
	AID1006	other	Luminescence Cell-Based Dose Confirmation HTS to Identify Inhibitors of Platelet Dense Granule Release	2975	192558	195533
	AID1010	other	Luminescence Biochemical Dose Response HTS to Identify Inhibitors of Luciferase	156	47793	47949
	AID1045	Confirmatory Assays	Luminescence Microorganism-Based Dose Confirmation HTS to Identify Compounds Cytotoxic to SK(-)GAS Group A Streptococcus	1369	144	1513
	AID1047	Confirmatory Assays	Luminescence-based counterscreen assay for KLF5 inhibitors: cell-based high throughput screening assay to identify cytotoxic compounds using the IEC-6 intestinal epithelial cell line in triplicate.	1381	132	1513
	AID1063	other	Luminescence-based confirmation cell-based assay for cytotoxic compounds using the IEC-6 intestinal epithelial cell line.	17617	178497	196114
	AID1090	other	Luminescence Cell-Based Primary HTS to Identify Transcriptional Activators of Hypoxia-Inducible Factor Pathway	216	4982	5198
	AID1091	other	Luminescence Microorganism-Based Dose Response HTS to Identify Compounds Cytotoxic to Streptococcus	165	5033	5198
	AID1141	other	Luminescence Cell-Based Dose Response HTS to Identify Compounds Cytotoxic to BJ-TERT RAS-Independent Fibroblast	101	5097	5198
	AID1145	other	Luminescence Cell-Based Dose Response HTS to Identify Compounds Cytotoxic to DRD Non-Viral Oncogenic Fibroblast	152	5046	5198
	AID1154	other	Luminescence Cell-Based Dose Response HTS to Identify Compounds Cytotoxic to BJ-TERT-LT-ST RAS-Independent Fibroblast	1137	4061	5198
	AID1155	other	Luminescence Cell-Based Dose Confirmation HTS to Identify Compounds Cytotoxic to BJeLR RAS-Dependent Fibroblast	393	4805	5198
	AID1173	other	High Throughput Screen of 100,000 compound library to Identify Inhibitors of Mycobacterium tuberculosis H37Rv	164	5034	5198
	AID1189	other	A screen for inhibitors of the PhoP regulon in Salmonella Typhimurium using a modified counterscreen.	778	649	1427
	AID1194	other	A screen for inhibitors of the PhoP regulon in Salmonella Typhi using a modified counterscreen	390	425	815
	AID1199	other	Luminescence Cell-Based Dose Confimation HTS to Identify Inhibitors of of 5'UTR Stem-Loop Driven Alpha-Synuclein mRNA Translation in H4 Neuroglioblastoma Cells	436	494	930
	AID1205	other	Luminescence Cell-Based Dose Response HTS to Identify Inhibitors of Luciferase Translation or Activity in H4 Neuroglioblastoma Cells	566	497	1063
	AID1208	other	Luminescence Cell-Based Dose Response HTS to Identify Inhibitors of 5'UTR Stem-Loop Driven Prion Protein mRNA Translation in H4 Neuroglioblastoma Cells	568	574	1142
	AID1250	Confirmatory Assays	Luminescence Cell-Based Dose Response HTS to Identify Activators of 5'UTR Stem-Loop Driven Prion Protein mRNA Translation in H4 Neuroglioblastoma Cells	191	467	658
	AID1251	other	Luminescence Cell-Based Dose Response HTS to Identify Activators of Luciferase Translation or Activity in H4 Neuroglioblastoma Cells	715	194664	195379
	AID1258	other	Luminescence Cell-Based Dose Confimation HTS to Identify Activators of 5'UTR Stem-Loop Driven Alpha-Synuclein mRNA Translation in H4 Neuroglioblastoma Cells	146	962	1108
	AID1332	Confirmatory Assays	Luminescence Cell-Based Dose Response HTS Screen to Identify Cytotoxic Compounds of NIH3T3 cells.	166	926	1092
	AID1361	Confirmatory Assays	Luminescence Cell-Based Confirmation at Dose to Identify Transcriptional Activators of Hypoxia-Inducible Factor Pathway	598	548	1146
	AID1362	other	Fluorescence Biochemical Primary HTS to Identify Inhibitors of GASC-1 Activity	4010	190115	194125
	AID1377	other	Counterscreen for Fluorescence in GFP-Spectra Wavelengths Caused By Cell-Permeable Autofluorescent Compounds	814	215022	215836
	AID1381	other	Fluorescence Cell-Free Homogeneous Primary HTS to Identify Inhibitors of the RanGTP-Importin-beta complex	1028	217610	218638
	AID1447	other	A cytotoxicity screen of small molecule inhibitors of the PhoP regulon in Salmonella typhi identified in the primary screen	617	629	1246
	AID1463	Confirmatory Assays	A cytotoxicity screen of small molecule inhibitors of the PhoP regulon in Salmonella typhimurium identified in the primary screen	2512	246630	249142
	AID1465	Confirmatory Assays	Luminescence Cell-Based Primary HTS to Measure Viability of BJeLR cells	157	213024	213181
	AID1486	Cell-based	A Cell Based Assay for the Identification of Lead Compounds with Inhibitory Activity against HIV-1 Fusion (CCR5 Tropic HIV-1 Fusion Inhibition Assay) - Cytotoxicity Counter Screen - Dose Response	2406	215493	217899
	AID1520	Cell-based	Inhibition of HepG2 cell line	178	397	575
	AID1532	other	Fluorescence Cell-Based Secondary Assay for toxicity in mammalian fibroblasts	417	103832	104249
	AID1554	other	uHTS identification of small molecules that induce b-cell replication in the MIN-6 cell line	510	297514	298024
	AID1625	Confirmatory Assays	A counter screen for small molecule screen for inhibitors of the PhoP regulon in Salmonella typhi	570	190343	190913
	AID1626	Confirmatory Assays	A Cell Based HTS Approach for the Discovery of New Inhibitors of Respiratory syncytial virus (RSV)	2008	208132	210140
	AID1628	Confirmatory Assays	A Counter Screen to identiry small molecule screen for inhibitors of the PhoP regulon in Salmonella Typhimurium	922	189468	190390
	AID1650	Cell-based, Confirmatory Assays, Toxicity	An HTS Cytotoxicity Screen to evaluate New Inhibitors of Respiratory Syncytial Virus (RSV)	181	400	581
	AID1656	other	Fluorescence Cell-Based Retest of C. albicans Growth in the Presence of Fluconazole	932	230501	231433
	AID1663	other	Luminescent Cell-Based Dose Titration Retest Counterscreen to Identify Proteasome Inhibitors	648	295788	296436
	AID1703	Cell-based	A biochemical assay using the ADP-Hunter methodology, purified TAg, and ATP to identify compounds that inhibit the ATPase activity of Tag - Counter Screen	143	310	453
	AID1704	Cell-based	A yeast HTS for caloric restriction mimetics that inhibit age-related superoxide	119	162	281
	AID1716	other	Counterscreen for RECQ1 Inhibitors: ADP Fluorescence Polarization Displacement Assay	1709	1533	3242
	AID1717	other	Counterscreen for BLMA Inhibitors: ADP Fluorescence Polarization Displacement Assay	1779	1219	2998
	AID1718	other	Luminescence Microorganism Primary HTS to Identify Inhibitors of the SUMOylation Pathway Using a Temperature Sensitive Growth Reversal Mutant Mot1-301	1222	1978	3200
	AID1775	other	Luminescence Cell-Based Primary HTS to Identify Inhibitors of Cancer Stem Cells	825	215372	216197
	AID1776	other	Second counter screen for compounds that inhibit transient receptor potential cation channel C6 (TRPC6)	489	194151	194640
	AID1813	other	Counter screen for compounds that inhibit transient receptor potential cation channel C6 (TRPC6)	2463	295613	298076
	AID1814	other	Fluorescence Cell-Free Homogeneous Dose Retest to Identify Inhibitors of the RanGTP-Importin-beta complex	21462	272074	293536
	AID1815	Confirmatory Assays	High Throughput Screen of a Putative Kinase Compound Library to Identify Inhibitors of Mycobacterium tuberculosis H37Rv	436	544	980
	AID1816	Confirmatory Assays	Fluorescent Cell-Based Secondary Screen to Identify Activators of the Hypoxia Factor Pathway	428	517	945
	AID1825	Cell-based	Screen to Identify Novel Compounds That Sensitize Mycobacterium Tuberculosis to Beta-lactam Antibiotics	2240	284842	287082
	AID1828	other	A Cell Based Secondary Assay To Explore Cytotoxicity of Compounds that Sensitize Mycobacterium Tuberculosis to Beta-Lactam Antibiotics	199	342	541
	AID1847	Biochemica	Screen and Counter Screen to Identify Novel Compounds that Selectively Sensitize Mycobacterium Tuberculosis to Beta-lactam Antibiotics	1097	1173	2270
	AID1849	Confirmatory Assays	uHTS luminescence assay for the identification of chemical inhibitors of T-cell specific antigen receptor-induced NF-kB activation	164	368	532
	AID1850	Confirmatory Assays	Luminescence Cell-Based Primary HTS to Identify Inhibitors of Beta Cell Apoptosis.	1006	299644	300650
	AID1863	Confirmatory Assays	A Cell Based Secondary Assay To Explore Cytotoxicity of Compounds that Inhibit Mycobacterium Tuberculosis	470	294669	295139
	AID1865	Confirmatory Assays	Single concentration confirmation of chemical inhibitors of T-cell specific antigen receptor-induced NF-kB activation	536	265464	266000
	AID1876	Confirmatory Assays	uHTS luminescence assay for the identification of chemical inhibitors of B-cell specific antigen receptor-induced NF-kB activation	361	633	994
	AID1877	Confirmatory Assays	Counter screen for compounds that activate transient receptor potential cation channel C4 (TRPC4).	292	695	987
	AID1882	Confirmatory Assays	Counterscreen for inhibitors of AddAB: absorbance-based bacterial cell-based high throughput screening assay to identify inhibitors of bacterial viability	245	779	1024
	AID1883	Confirmatory Assays	Counterscreen for IDE inhibitors: Luminescence-based cell-based high throughput assay to identify cytotoxic compounds using HEK cells	588	381	969
	AID1885	Cell-based, Organism-based	Single concentration confirmation of chemical inhibitors of B-cell specific antigen receptor-induced NF-kB activation	4347	292707	297054
	AID1886	Confirmatory Assays	Luminescence Cell-Based Counterscreen to Identify Inhibitors of A1 Apoptosis (non-primed)	354	655	1009
	AID1889	Cell-based, Confirmatory Assays	High Throughput Screening Assay used to Identify Novel Compounds that Inhibit Mycobacterium Tuberculosis in 7H9 Media	646	908	1554
	AID1891	Biochemica, Confirmatory Assays	uHTS identification of small molecule activators of the apoptotic arm of the Unfolded Protein response via a luminescent-based reporter assay	441	1113	1554
	AID1900	Confirmatory Assays, Organism-based	A High Throughput Confirmatory Assay used to Identify Novel Compounds that Inhibit Mycobacterium Tuberculosis in the absence of Glycerol	2822	330	3152
	AID1905	Cell-based	Dose Response HTS Screen to Identify Cytotoxic Compounds of HMLE_sh_eGFP	338	268	606
	AID1907	Cell-based	Fluorescence-based counterscreen for orexin 1 receptor (OX1R) antagonists: cell-based assay to identify antagonists of the parental CHO cell line	1212	691	1903
	AID1910	Cell-based	uHTS identification of small molecule activators of the adaptive arm of the Unfolded Protein response via a luminescent-based reporter assay	939	293912	294851
	AID1915	Confirmatory Assays, Organism-based	Single concentration confirmation of small molecule activators of the apoptotic arm of the Unfolded Protein response via a luminescent-based reporter assay	2174	987	3161
	AID1933	Cell-based, Confirmatory Assays	Single concentration confirmation of HCS identification of small molecules that inhibit hepatic lipid droplet formation	680	139	819
	AID1934	Cell-based, Confirmatory Assays	Luminescence Whole-Organism Dose Retest to Confirm Inhibitors of the SUMOylation Pathway Using a Temperature Sensitive Growth Reversal Mutant Mot1-301	809	105	914
	AID1935	Cell-based, Confirmatory Assays	Luminescence Cell-Based Counter Screen to Identify Inhibitors of Cytokine Induced Apoptosis	303	181	484
	AID1936	Cell-based, Confirmatory Assays	ATP-based Luminescence in the Absence of Cytokines Measured in Cell-Based System Using Plate Reader - 2061-06_Inhibitor_Dose_CherryPick	646	145	791
	AID1949	Confirmatory Assays	Phenotypic HTS multiplex for antifungal efflux pump inhibitors	1592	95893	97485
	AID1981	Confirmatory Assays	qHTS Assay for Small Molecule Inhibitors of Mitochondrial Division or Activators of Mitochondrial Fusion	478	1751	2229
	AID1985	Confirmatory Assays	Single concentration confirmation of small molecule activators of the adaptive arm of the Unfolded Protein response via a luminescent-based reporter assay	1013	1268	2281
	AID1988	Cell-based, Confirmatory Assays	Quantitative high throughput screen for delayed death inhibitors of the malarial parasite plastid, 96 hour incubation	1356	666	2022
	AID1990	Cell-based, Confirmatory Assays	Quantitative high throughput screen for delayed death inhibitors of the malarial parasite plastid, 48 hour incubation	1196	696	1892
	AID1994	Cell-based, Confirmatory Assays	Inhibitors of Prion Protein 5' UTR mRNA Measured in Cell-Based System Using Plate Reader - 2078-01_Inhibitor_SinglePoint_HTS_Activity	1171	842	2013
	AID1996	other	Elucidation of physiology of non-replicating, drug-tolerant Mycobacterium tuberculosis	39930	17413	57343
	AID1999	Cell-based, Confirmatory Assays	Counter screen for compounds that modulate transient receptor potential cation channel C6 (TRPC6)	1342	686	2028
	AID2002	Cell-based, Confirmatory Assays	Second counter screen for compounds that modulate transient receptor potential cation channel C6 (TRPC6)	1703	346	2049
	AID2003	Cell-based, Confirmatory Assays	Counterscreen for AddAB inhibitors: absorbance-based bacterial cell-based high throughput confirmation assay for inhibitors of bacterial viability	1256	431	1687
	AID2010	Cell-based, Confirmatory Assays	Dose Response selectivity of uHTS chemical inhibitors of B-cell specific antigen receptor-induced NF-kB activation in Jurkat cells using a luminescence assay	999	2691	3690
	AID2089	Cell-based, Confirmatory Assays	A Cell Based Secondary Assay to Explore Cytotoxicity in HepG2 Cells of Compounds that Modulate Non-Replicating, Drug-tolerant Mycobacterium tuberculosis	313	844	1157
	AID2099	Biochemica	Dose response counterscreen of uHTS chemical inhibitors of B-cell specific antigen receptor-induced NF-kB activation in a HEK-293T cell line using a luminescence assay	224	318621	318845
	AID2124	Confirmatory Assays	Dose response confirmation of uHTS of chemical inhibitors of B-cell specific antigen receptor-induced NF-kB activation in a 697B cell line using a luminescence assay	198	459	657
	AID2216	other	Dose response confirmation of small molecule activators of the apoptotic arm of the Unfolded Protein response via a luminescent-based reporter assay	3241	277407	280648
	AID2252	Confirmatory Assays, Toxicity	A Cell Based Secondary Assay to Explore Cytotoxicity in THP-1 Cells of Compounds that Modulate Non-Replicating, Drug-tolerant Mycobacterium tuberculosis	1492	789	2281
	AID2253	Confirmatory Assays, Toxicity	Dose response counterscreen for uHTS small molecule activators of the adaptive arm of the Unfolded Protein Response via a luminescent-based reporter assay	1304	925	2229
	AID2275	Cell-based	Dose Response selectivity of uHTS chemical inhibitors of T-cell specific antigen receptor-induced NF-kB activation in a 697B cell line using a luminescence assay	193	29713	29906
	AID2286	Cell-based, Confirmatory Assays, Toxicity	Dose response confirmation of uHTS chemical inhibitors of T-cell specific antigen receptor-induced NF-kB activation in a Jurkat cell line using a luminescence assay	132	202	334
	AID2303	other	Dose response counterscreen of uHTS chemical inhibitors of T-cell specific antigen receptor-induced NF-kB activation in a HEK-293T cell line using a luminescence assay	1995	11165	13160
	AID2313	Cell-based	A Cell Based Secondary Assay to Explore Compounds that Modulate Non-Replicating, Drug-tolerant Compounds in Replicating H37Rv TB of Mycobacterium tuberculosis	455	20754	21209
	AID2322	other	Fluorescence-based counterscreen for orexin 1 receptor (OX1R) antagonists: cell-based high throughput assay for antagonists of the parental CHO cell line, in triplicate	116	26509	26625
	AID2327	Cell-based, Confirmatory Assays, Toxicity	A Cell Based Secondary Assay to Explore Cytotoxicity in Vero E6 Cells of Compounds that Modulate Non-Replicating, Drug-tolerant Mycobacterium tuberculosis	425	932	1357
	AID2380	other	Counterscreen for antagonists of the orexin 1 receptor (OX1R; HCRTR1): Homogenous time resolved fluorescence (HTRF)-based cell-based assay to identify antagonists of the parental CHO-K1 cell line	948	324048	324996
	AID2384	Confirmatory Assays	qHTS for Inhibitors of Plasmodium falciparum (7G8) proliferation	1108	1173	2281
	AID2391	Cell-based, Confirmatory Assays	Counterscreen for activators of the calcium sensitivity of cardiac Regulated Thin Filaments (RTF): Fluorescence-based biochemical assay to identify fluorescence artifacts	401	303039	303440
	AID2401	Confirmatory Assays	Heat Shock Factor-1 (HSF-1) Measured in Cell-Based System Using Plate Reader - 2038-01_Activator_SinglePoint_HTS_Activity	525	1704	2229
	AID2410	Confirmatory Assays, Toxicity	Inhibitors of Prion Protein 5' UTR mRNA Measured in Cell-Based System Using Plate Reader - 2078-01_Inhibitor_SinglePoint_CherryPick_Activity	2068	354	2422
	AID2467	Cell-based, Confirmatory Assays	Single concentration confirmation of inhibitors of Mdm2/MdmX interaction using a Full-Length Luciferase Counterscreen assay	1088	604	1692
	AID2486	Cell-based, Confirmatory Assays	Nrf2 qHTS screen for inhibitors: counterscreen for cytotoxicity	255	887	1142
	AID2501	Biochemica, Confirmatory Assays	Primary qHTS for delayed death inhibitors of the malarial parasite plastid, 48 hour incubation	1145	966	2111
	AID2690	other	Primary qHTS for delayed death inhibitors of the malarial parasite plastid, 96 hour incubation	578	322709	323287
	AID2711	Confirmatory Assays	Bacterial Growth Inhibition Counterscreen using BacTiter-Glo Measured in Microorganism System Using Plate Reader - 2093-02_Inhibitor_Dose_CherryPick_Activity	136	280	416
	AID2712	Confirmatory Assays	uHTS Identification of Diaphorase Inhibitors and Chemical Oxidizers: Counter Screen for the uHTS identification of small molecule inhibitors of Plasmodium falciparum Glucose-6-phosphate dehydrogenase via a fluorescence intensity assay in the presence of 10 uM NADPH	136	280	416
	AID2716	Organism-based	uHTS Identification of Diaphorase Inhibitors and Chemical Oxidizers: Counter Screen for the uHTS identification of small molecule inhibitors of Plasmodium falciparum Glucose-6-phosphate dehydrogenase via a fluorescence intensity assay in the presence of 30 uM NADPH	3274	309900	313174
	AID2717	Cell-based	qHTS for Inhibitors of binding or entry into cells for Lassa Virus	3114	291991	295105
	AID2779	other	MITF Act Counter Assay: HeLa CTG Assay Measured in Cell-Based System Using Plate Reader - 2084-08_Activator_Dose_CherryPick_Activity	278	625	903
	AID2780	other	Small Molecules that selectively kill Giardia lamblia: qHTS	543	360	903
	AID2823	Confirmatory Assays	A CPE Based HTS Assay for Antiviral Drug Screening Against Dengue Virus	361	619	980
	AID2842	Confirmatory Assays	MITF: Counter assay: A375 proliferation Measured in Cell-Based System Using Plate Reader - 2084-03_Inhibitor_Dose_CherryPick_Activity_Set2	1248	22214	23462
	AID434951	Cell-based, Confirmatory Assays	Luminescence assay for the detection of hydrogen peroxide activity in the abscence of ALR and DTT, at dose Measured in Biochemical System Using Plate Reader - 2036-03_Inhibitor_Dose_CherryPick_Activity	417	740	1157
	AID434955	Confirmatory Assays	MITF Measured in Cell-Based System Using Plate Reader - 2084-01_Activator_SinglePoint_HTS_Activity	871	317550	318421
	AID434958	Cell-based, Confirmatory Assays, Toxicity	Counterscreen for inhibitors of the fructose-bisphosphate aldolase (FBA) of M. tuberculosis: Absorbance-based biochemical high throughput Glycerophosphate Dehydrogenase-Triosephosphate Isomerase (GDH-TPI) full deck assay to identify assay artifacts	392	803	1195
	AID434959	Cell-based	Counterscreen for inhibitors of TLR9-MyD88 binding: luminescence-based cell-based high throughput assay to identify compounds that are cytotoxic to TLR9-MyD88 CHO cells	113	30084	30197
	AID434987	Confirmatory Assays	Counterscreen for inhibitors of TLR9-MyD88 binding: Luminescence-based cell-based high throughput dose response assay to identify cytotoxic compounds using TLR9-MyD88 CHO cells	370	814	1184
	AID435003	other	Inhibitors of Epstein-Barr LMP1 inducible NF-kappaB luciferase reporter Measured in Cell-Based System Using Plate Reader - 2122-01_Inhibitor_Dose_CherryPick_Activity	1699	323297	324996
	AID435005	Cell-based	HTS to Find Inhibitors of Pathogenic Pemphigus Antibodies	2389	295999	298388
	AID435019	Cell-based, Confirmatory Assays, Toxicity	qHTS of small molecules that selectively kill Giardia lamblia: Hit Validation in HepG2 cytotox	1211	1013	2224
	AID435020	other	qHTS of small molecules that selectively kill Giardia lamblia: Hit Validation.	714	1986	2700
	AID435022	other	Cholera Quorum: HTS for inducers of light production in the absence ofautoinducers using BH1578 (luxS deficient, cqsA deficient) Measured in Microorganism System Using Plate Reader - 2132-01_Agonist_SinglePoint_HTS_Activity	1052	325199	326251
	AID449723	other	uHTS identification of small molecule modulators of myocardial damage	125	2112	2237
	AID449728	Cell-based	Phenotypic HTS multiplex for antifungal efflux pump inhibitors with Validation compound Set	878	320075	320953
	AID449730	Cell-based	Schnurri-3 Inhibitors: specific inducers of adult bone formation Measured in Cell-Based System Using Plate Reader - 2134-01_Inhibitor_SinglePoint_HTS_Activity_Set2	333	838	1171
	AID449746	other	Vero 76 Cytoxicity Assay for VEEV Compounds	659	1264	1923
	AID449761	Cell-based, Confirmatory Assays	A Cell-Based Confirmatory Screen for Compounds that Inhibit VEEV, TC-83	131	111	242
	AID449762	Confirmatory Assays	Vero Cytoxicity Assay: A Cell Based Secondary Assay to Explore Cytotoxicity of Compounds that Inhibit Flavivirus Genomic Capping Enzyme	1901	307843	309744
	AID449763	other	Dose response confirmation of uHTS hits for small molecule modulators of myocardial damage	1117	325134	326251
	AID449764	Confirmatory Assays	Dose response confirmation of uHTS hits for small molecule modulators of myocardial damage using 2-dexoy-glucose	1697	527	2224
	AID463074	Confirmatory Assays	qHTS for Inhibitors of TGF-b: Cytotox Counterscreen	2034	113	2147
	AID463075	other	uHTS determination of small molecule cytotoxicity in a fluorescence assay to identify cystic fibrosis induced NFkb Inhibitors	150	218808	218958
	AID463079	Cell-based	Novartis GNF Liver Stage Dataset: Malariabox Annotation	2005	318948	320953
	AID463104	other	Counterscreen for biased ligands (antagonists) of the melanocortin 4 receptor (MC4R): TRFRET-based cell-based high throughput assay to identify nonselective inhibitors of cAMP signaling	1088	325163	326251
	AID463112	other	qHTS for Inhibitors of the vitamin D receptor (VDR): Hit Validation using a Cytotoxicity Assay	662	368	1030
	AID463116	other	Dose response confirmation of uHTS hits for small molecule modulators of myocardial damage using 2-dexoy-glucose - Set 2	710	243	953
	AID463117	other	Dose response confirmation of uHTS hits for small molecule modulators of myocardial damage - Set 2	110	628	738
	AID463136	Confirmatory Assays	Full deck counterscreen for agonists of the human M1 muscarinic receptor (CHRM1): Fluorescence-based cell-based high throughput screening assay to identify nonselective activators and assay artifacts using the parental CHOK1 cell line	303	114	417
	AID463183	other	Full deck counterscreen for antagonists of the human M1 muscarinic receptor (CHRM1): Fluorescence-based cell-based high throughput screening assay to identify nonselective inhibitors and assay artifacts using the parental CHOK1 cell line	558	284	842
	AID463187	other	uHTS luminescent assay for identification of compounds that enhance the survival of human induced pluripotent stem cells when cultured as single cells	1457	217501	218958
	AID463188	other	Counter screen for identification of compounds that activate the regulator of G-protein signaling 4 (RGS4): Non-induced cells with the primary screen assay	341	890	1231
	AID463189	other	HTS for suppressors of simvastatin-induced mytoxicity in differentiated C2C12 cells Measured in Cell-Based System Using Plate Reader - 2112-01_Suppressor_SinglePoint_HTS_Activity	214	4166	4380
	AID463204	Confirmatory Assays, Organism-based	Small molecule inhibitors of miR122 Measured in Cell-Based System Using Plate Reader - 2144-01_Inhibitor_SinglePoint_HTS_Activity	219	2036	2255
	AID463206	Cell-based, Confirmatory Assays	Whole cell Yeast HTS to identify compounds modulating the fidelity of the start codon recognition in eukaryotes. Measured in Whole Organism System Using Plate Reader - 2155-01_Other_SinglePoint_HTS_Activity	160	2055	2215
	AID463229	Cell-based, Confirmatory Assays	uHTS identification of small molecule inhibitors of the mitochondrial permeability transition pore via an absorbance assay	2013	218	2231
	AID485275	other	S16 Schwann cell viability assay (CellTiter-Glo assay)	1419	322246	323665
	AID485298	Confirmatory Assays	Schnurri-3 Inhibitors: specific inducers of adult bone formation Measured in Cell-Based System Using Plate Reader - 2134-01_Inhibitor_Dose_CherryPick_Activity	732	310308	311040
	AID485299	other	Shn3: Dual-Go Shn3RL cells Measured in Cell-Based System Using Plate Reader - 2134-02_Inhibitor_Dose_CherryPick_Activity	624	369	993
	AID488745	Confirmatory Assays	Shn3: Cytotox assay Measured in Cell-Based System Using Plate Reader - 2134-03_Inhibitor_Dose_CherryPick_Activity	164	780	944
	AID488752	Confirmatory Assays	Inhibitors of galactofuranose residues in Mycobacterium Tuberculosis	146	864	1010
	AID488862	Cell-based	Inhibition of T.cruzi proliferation in culture Measured in Cell-Based System Using Plate Reader - 2138-01_Inhibitor_SinglePoint_HTS_Activity	1155	328136	329291
	AID488890	Confirmatory Assays	Discovery of small molecule inhibitors of the oncogenic and cytokinetic protein MgcRacGAP - HeLa Cytotoxicity	1272	307074	308346
	AID488924	other	Discovery of small molecule inhibitors of the oncogenic and cytokinetic protein MgcRacGAP - Counter Screen Coupled Enzyme	1241	1178	2419
	AID488926	other	Counterscreen for inhibitors of NLG for Luciferase Activators Measured in Cell-Based System Using Plate Reader - 2146-03_Inhibitor_Dose_CherryPick_Activity	351	2068	2419
	AID488956	Cell-based	HTS for suppressors of simvastatin-induced mytoxicity in differentiated C2C12 cells Measured in Cell-Based System Using Plate Reader - 2112-01_Other_Dose_CherryPick_Activity	305	561	866
	AID489006	Confirmatory Assays	Counterscreen for inhibitors of Trypanosoma brucei methionyl tRNA synthetase (MetRS): Luminescence-based cell-based high throughput assay to identify compounds that are cytotoxic to Jurkat human T lymphocyte cells	146	312	458
	AID489018	Cell-based, Confirmatory Assays, Toxicity	qHTS of GLP-1 Receptor Inverse Agonists: Cytotox Screen	347	1935	2282
	AID489022	Confirmatory Assays	Cytotoxicity counterscreen for NFkB agonists and antagonists	144	314	458
	AID489023	Confirmatory Assays	qHTS Assay for Identification of Small Molecule Antagonists for NFkB Signaling Pathway.	188	270	458
	AID489024	Confirmatory Assays	Counterscreen of compound fluorescence effects on High-throughput multiplex microsphere screening for inhibitors of toxin protease	480	190	670
	AID489025	Cell-based, Confirmatory Assays, Toxicity	Luciferase Reporter Cell Based HTS to identify inhibitors of N-linked Glycosylation Measured in Cell-Based System Using Plate Reader - 2146-01_Inhibitor_Dose_CherryPick_Activity	781	1501	2282
	AID489027	Confirmatory Assays	Single concentration confirmation of uHTS inhibitor hits of the mitochondrial permeability transition pore via a fluorescent based assay	245	379	624
	AID489033	Confirmatory Assays	qHTS Assay to Find Inhibitors of Chronic Active B-Cell Receptor Signaling: Hit Validation in Primary Screen	241	444	685
	AID489035	Confirmatory Assays	Dose response confirmation of uHTS inhibitor hits of the mitochondrial permeability transition pore via an absorbance assay	298	387	685
	AID489041	Confirmatory Assays	Dose response confirmation of uHTS inhibitor hits of the mitochondrial permeability transition pore via a fluorescent based counterscreen assay	505	180	685
	AID492952	Cell-based, Confirmatory Assays	uHTS identification of small molecule Triacylglycerol inhbitors in a fluoresence assay	1443	839	2282
	AID492965	Cell-based	HIV entry: Env-mediated Cell Fusion Measured in Cell-Based System Using Plate Reader - 7013-01_Inhibitor_SinglePoint_HTS_Activity	100	981	1081
	AID492998	Cell-based, Confirmatory Assays, Toxicity	Counterscreen for inverse agonists of the liver receptor homolog-1 (LRH-1; NR5A2): Luminescence-based cell-based high throughput assay to identify nonselective inhibitors of the Steroidogenic acute regulatory protein (StAR) promoter or luminescence assay artifacts	549	1733	2282
	AID493232	Cell-based	Single concentration confirmation of small molecule Triacylglycerol inhbitors in a fluoresence assay	861	932	1793
	AID504316	Confirmatory Assays	Dose Response confirmation of small molecule Triacylglycerol inhbitors in a panel assay	165	1186	1351
	AID504382	Biochemica	qHTS assay for small molecule agonists of the p53 signaling pathway - cell viability	454	1999	2453
	AID504408	Cell-based	qHTS assay for small molecules that induce genotoxicity in human embryonic kidney cells expressing luciferase-tagged ATAD5 - cell viability	5143	289565	294708
	AID504592	Cell-based, Confirmatory Assays	DENV2 CPE-Based HTS Measured in Cell-Based and Microorganism Combination System Using Plate Reader - 2149-01_Other_SinglePoint_HTS_Activity	537	516	1053
	AID504607	other	HTS for the detection of C. neoformans cell lysis via adenylate kinase (AK) release Measured in Microorganism System Using Plate Reader - 2162-01_Inhibitor_SinglePoint_HTS_Activity	4723	1381	6104
	AID504648	Confirmatory Assays, Toxicity	Luminescence Cell-Based Primary HTS to identify inhibitors of the oncoprotein EWS/Fli transcriptional activity Measured in Cell-Based System Using Plate Reader - 7014-01_Inhibitor_SinglePoint_HTS_Activity	598	362433	363031
	AID504832	Confirmatory Assays	MLPCN PGC1a Modulators Measured in Cell-Based System Using Plate Reader - 2139-01_Inhibitor_SinglePoint_HTS_Activity	17577	216953	234530
	AID504834	Confirmatory Assays	ARNT-TACC3: counter AlphaScreen Measured in Biochemical System Using Plate Reader - 2158-02_Inhibitor_Dose_CherryPick_Activity	21721	194583	216304
	AID504843	Confirmatory Assays, Organism-based	Counter screen in the myeloid differentiation screening campaign for compound fluorescence with Cherry Pick01	350	836	1186
	AID504848	Confirmatory Assays	Screen for inhibitors of the SWI/SNF chromatin remodeling complex (esBAF) in mouse embryonic stem cells with Luciferase reporter assay Measured in Cell-Based System Using Plate Reader - 2141-01_Inhibitor_Dose_CherryPick_Activity	1351	234	1585
	AID504850	Confirmatory Assays	MLPCN PGC1a Modulators Measured in Cell-Based System Using Plate Reader - 2139-01_Activator_SinglePoint_HTS_Activity	1135	337	1472
	AID504862	other	Inhibition of T.cruzi proliferation in culture Measured in Cell-Based System Using Plate Reader - 2138-01_Inhibitor_SinglePoint_CherryPick_Activity	315	491	806
	AID504863	other	Inhibition of T.cruzi proliferation in culture Measured in Cell-Based System Using Plate Reader - 2138-01_Inhibitor_SinglePoint_CherryPick_Activity_Set2	234	572	806
	AID521220	other	NIH/3T3 (mouse embryonic fibroblast) toxicity Measured in Cell-Based System Using Plate Reader - 2138-02_Inhibitor_SinglePoint_CherryPick_Activity	151	1032	1183
	AID540256	Confirmatory Assays	NIH/3T3 (mouse embryonic fibroblast) toxicity Measured in Cell-Based System Using Plate Reader - 2138-02_Inhibitor_SinglePoint_CherryPick_Activity_Set2	3622	233638	237260
	AID540259	Cell-based, Confirmatory Assays	Counter screen assay for identification of compounds that inhibit the two-pore domain potassium channel KCNK3 [Primary Screening] in non-induced KCNK3 cells	341	371	712
	AID540267	other	Intracellular Trypanosomes Measured in Cell-Based/Microorganism System Using Plate Reader - 2017-01_Inhibitor_SinglePoint_HTS_Activity_Set2	529	329457	329986
	AID540333	Cell-based	Small molecule inhibitors of miR122 Measured in Cell-Based System Using Plate Reader - 2144-01_Activator_Dose_CherryPick_Activity	312	9861	10173
	AID540335	Cell-based, Confirmatory Assays	Counterscreen for inhibitors of RecBCD: Absorbance-based cell-based high throughput assay to identify inhibitors of bacterial viability	265	1008	1273
	AID540356	Biochemica, Confirmatory Assays	Control Cell Fusion Counterscreen Assay Measured in Cell-Based System Using Plate Reader - 7013-02_Inhibitor_Dose_CherryPick_Activity	357	2058	2415
	AID588334	Cell-based	CEM21 Cytotoxicity Assay Measured in Cell-Based System Using Plate Reader - 7013-03_Inhibitor_Dose_CherryPick_Activity	2217	292502	294719
	AID588335	Biochemica	Small molecule inhibitors of miR122 Measured in Cell-Based System Using Plate Reader - 2144-01_Inhibitor_Dose_CherryPick_Activity	4436	346347	350783
	AID588336	Cell-based	HIV entry: Env-mediated Cell Fusion Measured in Cell-Based System Using Plate Reader - 7013-01_Inhibitor_Dose_CherryPick_Activity	264	408	672
	AID588339	Cell-based, Confirmatory Assays	Cell fusion assay for clade C HIV-1ZM109 Env Measured in Cell-Based System Using Plate Reader - 7013-05_Inhibitor_Dose_CherryPick_Activity	131	103	234
	AID588343	Cell-based, Confirmatory Assays	HIV-1 Cell Fusion assay for clade B Env AD8 Measured in Cell-Based System Using Plate Reader - 7013-04_Inhibitor_Dose_CherryPick_Activity	631	525	1156
	AID588358	other	Counterscreen for molecules that bind rCAG RNA repeats: fluorescent based biochemical counterscreen assay for inhibitors of the DNA-based (5'CAG/3'GTC) TO-PRO-1 dye complex	1482	302166	303648
	AID588382	Confirmatory Assays	Counterscreen for inhibitors of the fructose-bisphosphate aldolase (FBA) of M. tuberculosis: Fluroescence-based biochemical high throughput Glycerophosphate Dehydrogenase-Triosephosphate Isomerase (GDH-TPI) assay to identify assay artifacts	151	784	935
	AID588397	Confirmatory Assays	Confirmed Agonists of Novel Allosteric Modulators of the M1 Muscarinic Receptor	1023	220	1243
	AID588436	Organism-based	Counterscreen for antagonists of the galanin Receptor 3 (GalR3): Fluorescence-based cell-based high throughput screening assay to identify non specific agonists of the parental HEK-CNG cells	552	344075	344627
	AID588492	other	Counterscreen for activators of the function of SWI/SNF related, matrix associated, actin dependent regulator of chromatin, subfamily a, member 2 (SMARCA2, BRM): Luminescence-based cell-based high throughput screening assay to identify non-selective compounds using the VP16 reporter assay	2239	351620	353859
	AID588506	other	Counterscreen for activators of kallikrein-7 (K7) zymogen: Fluorescence intensity-based biochemical high throughput counterscreen assay for activators that optically interfere with measurement of EDANS-DABCYL fluorescence	129	1856	1985
	AID588674	Cell-based	qHTS for induction of synthetic lethality in tumor cells producing 2HG: qHTS for the HT-1080-IDH1KD cell line	1814	349391	351205
	AID588692	Cell-based	IC50 with Alamar Blue Measured in Microorganism System Using Plate Reader - 2162-02_Inhibitor_Dose_CherryPick_Activity	808	351441	352249
	AID588719	Cell-based, Confirmatory Assays, Toxicity	HEK293 Cytotoxicity Assay Measured in Cell-Based System Using Plate Reader - 7071-01_Inhibitor_Dose_CherryPick_Activity	907	559	1466
	AID588727	Cell-based, Confirmatory Assays	Counterscreen for antagonists of COUP-TFII (NR2F2): Luminescence-based cell-based high throughput assay to identify inhibitors of the Herpes Virus Virion Protein 16 (VP16)	446	340006	340452
	AID588742	Cell-based, Confirmatory Assays, Toxicity	Fluorescence-based counterscreen assay for HCV NS3 helicase inhibitors of a ChemBridge library: biochemical high-throughput screening assay to identify compounds that cause fluorescent interference	407	1322	1729
	AID588779	Confirmatory Assays	Fluorescence-based confirmation counterscreen assay for HCV NS3 helicase inhibitors of a ChemBridge library: biochemical high-throughput screening assay to identify compounds that enhance or quench fluorescence of a Cy5-DNA-NS3h complex	382	1086	1468
	AID588780	Confirmatory Assays	HEK293 Cytotoxicity Assay Measured in Cell-Based System Using Plate Reader - 7071-01_Inhibitor_Dose_CherryPick_Activity_Set2	377	1091	1468
	AID588856	Confirmatory Assays	Alphascreen Interference Assay Measured in Biochemical System Using Plate Reader - 2160-02_Inhibitor_Dose_CherryPick_Activity	3061	395781	398842
	AID602141	Toxicity	qHTS of D3 Dopamine Receptor Agonist: D2 Dopamine Receptor B-arrestin Agonist Counterscreen	1299	352560	353859
	AID602156	other	MLPCN PGC1a Modulators Measured in Cell-Based System Using Plate Reader - 2139-01_Activator_Dose_CherryPick_Activity_Set6	273	5344	5617
	AID602193	Cell-based	MLPCN PGC1a Modulators Measured in Cell-Based System Using Plate Reader - 2139-01_Inhibitor_Dose_CherryPick_Activity	406	1159	1565
	AID602204	Confirmatory Assays, Toxicity	qHTS for Inhibitors of binding or entry into cells for Lassa Virus	151	385	536
	AID602210	Confirmatory Assays	qHTS for Inhibitors of TGF-b: Cytotox Counterscreen for Cherry Picks	138	470	608
	AID602211	Confirmatory Assays	Luminescence cell-based Retest at Dose assay to determine EWS/Fli1 dependent TC71 mammalian cell cytotoxity Measured in Cell-Based System Using Plate Reader - 7014-04_Inhibitor_Dose_CherryPick_Activity	359	249	608
	AID602248	Cell-based	qHTS Assay for Inhibitors of Hepatitis C Virus (HCV): Cytotoxicity Counterscreen for Cherry-picked Compounds	1704	354932	356636
	AID602250	Cell-based	Luminescence cell-based Retest at Dose assay to determine EWS/Fli1 dependent A673 mammalian cell cytotoxity Measured in Cell-Based System Using Plate Reader - 7014-03_Inhibitor_Dose_CherryPick_Activity	2138	354498	356636
	AID602274	other	HEK293 Cytotoxicity Assay Measured in Cell-Based System Using Plate Reader - 7071-01_Inhibitor_Dose_CherryPick_Activity_Set3	159	356514	356673
	AID602283	other	HepG2 Cytotoxicity Assay Measured in Cell-Based System Using Plate Reader - 7071-02_Inhibitor_Dose_CherryPick_Activity_Set3	925	210	1135
	AID602340	Cell-based, Toxicity	qHTS assay for small molecule disruptors of the mitochondrial membrane potential - cell viability	2569	321158	323727
	AID602342	Cell-based	qHTS assay for small molecule disruptors of the mitochondrial membrane potential	1018	327601	328619
	AID602363	Organism-based	qHTS assay for small molecule disruptors of the mitochondrial membrane potential: Summary	449	341386	341835
	AID602449	other	C. difficile toxins: Counterscreen in absence of substrate UDPG Measured in Biochemical System Using Plate Reader - 7074-02_Inhibitor_Dose_CherryPick_Activity	4985	353462	358447
	AID623901	Cell-based	Cytotoxicity Assay Measured in Cell-Based System Using Plate Reader - 2144-02_Activator_Dose_CherryPick_Activity	470	328025	328495
	AID624031	Confirmatory Assays	qHTS assay to identify small molecule antagonists of the glucocorticoid receptor (GR) signaling pathway - cell viability counter screen	103	2256	2359
	AID624132	Cell-based, Confirmatory Assays	Cytotoxicity Assay Measured in Cell-Based System Using Plate Reader - 2144-02_Inhibitor_Dose_CherryPick_Activity_Set2	1456	111	1567
	AID624133	Cell-based, Confirmatory Assays	HTS for Bacterial rRNA inhibitors Measured in Microorganism-Based System Using Plate Reader - 7056-01_Inhibitor_SinglePoint_HTS_Activity	1322	250	1572
	AID624134	Cell-based, Confirmatory Assays	PAX8: non-specific cytotoxicity Measured in Cell-Based System Using Plate Reader - 7054-05_Inhibitor_Dose_DryPowder_Activity	1035	528	1563
	AID624151	Cell-based	qHTS assay to identify small molecule antagonists of the androgen receptor (AR) signaling pathway - cell viability counter screen	414	27078	27492
	AID624156	Cell-based	qHTS assay to identify small molecule antagonists of the androgen receptor (AR) signaling pathway using the MDA cell line - cell viability counter screen	900	44507	45407
	AID624157	Cell-based, Confirmatory Assays	SA10 PAX8: cytotoxicity IGROV1 Measured in Cell-Based System Using Plate Reader - 7054-12_Inhibitor_Dose_DryPowder_Activity	353	654	1007
	AID624255	Cell-based	SA9-PAX8: cytotoxicity NIHOVCAR3 Measured in Cell-Based System Using Plate Reader - 7054-11_Inhibitor_Dose_DryPowder_Activity	4582	70844	75426
	AID624300	Cell-based, Confirmatory Assays, Toxicity	SA5-Pax8: Cytotoxicity IOSE-T80 Measured in Cell-Based System Using Plate Reader - 7054-07_Inhibitor_Dose_DryPowder_Activity	353	1984	2337
	AID624351	Biochemica, Confirmatory Assays	SA6-Pax8: cytotoxicity A2780 Measured in Cell-Based System Using Plate Reader - 7054-08_Inhibitor_Dose_DryPowder_Activity	1350	987	2337
	AID624404	Cell-based, Confirmatory Assays	qHTS assay to identify small molecule antagonists of the thyroid receptor (TR) signaling pathway - cell viability counter screen	700	581	1281
	AID624405	Cell-based, Confirmatory Assays, Toxicity	qHTS assay to identify small molecule antagonists of the estrogen receptor alpha (ER-alpha) signaling pathway - cell viability counter screen	249	1555	1804
	AID624413	Cell-based	qHTS assay to identify small molecule antagonists of the estrogen receptor alpha (ER-alpha) signaling pathway using the BG1 cell line - cell viability counter screen	160	1193	1353
	AID624418	Confirmatory Assays	qHTS assay to identify aromatase inhibitors - cell viability counter screen	524	381026	381550
	AID624476	Confirmatory Assays, Toxicity	qHTS assay to identify small molecule that activate the aryl hydrocarbon receptor (AhR) signaling pathway - cell viability counter screen	104	232	336
	AID624479	Confirmatory Assays	Luminescence-based primary cell-based high throughput screening assay to identify inhibitors of viability of late stage Plasmodium falciparum gametocytes	154	192	346
	AID624483	other	Confirmed inhibitors/blockers of inward-rectifying potassium ion channel Kir2.1	10926	330808	341734
	AID624491	Cell-based, Confirmatory Assays	qHTS assay to identify small molecule antagonists of the peroxisome proliferator-activated receptor gamma (PPARg) signaling pathway - cell viability counter screen	1363	421	1784
	AID624504	other	SA13 PAX8: cytotoxicity OVCAR8 Measured in Cell-Based System Using Plate Reader - 7054-15_Inhibitor_Dose_DryPowder_Activity	3912	1073	4985
	AID651558	Confirmatory Assays	qHTS assay for small molecule agonists of the antioxidant response element (ARE) signaling pathway - cell viability counter screen	475	386	861
	AID651561	Confirmatory Assays	qHTS assay for small molecule activators of the heat shock response signaling pathway - cell viability counter screen	445	321	766
	AID651564	Confirmatory Assays	qHTS assay to identify small molecule agonists of the peroxisome proliferator-activated receptor delta (PPARd) signaling pathway - cell viability counter screen	376	390	766
	AID651582	other	qHTS assay to identify small molecule antagonists of the peroxisome proliferator-activated receptor delta (PPARd) signaling pathway - cell viability counter screen	1439	221350	222789
	AID651610	Cell-based	qHTS assay to identify small molecule agonists of the farnesoid-X-receptor (FXR) signaling pathway - cell viability counter screen	3796	343852	347648
	AID651611	Cell-based	qHTS assay to identify small molecule antagonists of the farnesoid-X-receptor (FXR) signaling pathway - cell viability counter screen	1011	1299	2310
	AID651629	other	qHTS assay to identify small molecule agonists of the vitamin D receptor (VDR) signaling pathway - cell viability counter screen	669	280	949
	AID651630	Confirmatory Assays	qHTS assay to identify small molecule antagonists of the vitamin D receptor (VDR) signaling pathway - cell viability counter screen	216	453	669
	AID651633	Confirmatory Assays	High Content Cell-Based Imaging Primary HTS to Identify Small Molecules Involved in X-Chromosome Reactivation and Reprogramming Measured in Cell-Based System Using Imaging - 7015-01_Activator_SinglePoint_HTS_Activity_Set2	599	6915	7514
	AID651634	Confirmatory Assays, Toxicity	Inhibition of Alexa 488-Fibronectin deposition #on AH1F cell monolayers Measured in Cell-Based System Using Plate Reader - 7059-01_Inhibitor_SinglePoint_HTS_Activity	509	6974	7483
	AID651640	Cell-based, Organism-based	Counterscreen for inhibitors of the HGIII-SPLA2: QFRET-based biochemical high throughput screening assay to identify inhibitors that optically interfere with 535nm fluorescence	5830	316883	322713
	AID651654	Organism-based	Luminescent GLuc Reporter Gene Assay Primary HTS to Identify Small Molecule Activator of Glucose Dependent Insulin Secretion Measured in Cell-Based System Using Plate Reader - 7055-01_Activator_SinglePoint_HTS_Activity	733	351940	352673
	AID651661	Cell-based	Bursicon-induced LGR2 mediated cAMP production in LGR-2/CRE6x-Luciferase co-transfected HEK293 cells Inhibition Measured in Cell-Based System Using Plate Reader - 7011-01_Antagonist_Dose_CherryPick_Activity_Set2	2298	335530	337828
	AID651687	Cell-based	High Content Cell-Based Imaging Primary HTS to Identify Small Molecules Involved in X-Chromosome Reactivation and Reprogramming Measured in Cell-Based System Using Imaging - 7015-01_Activator_Dose_CherryPick_Activity	599	340714	341313
	AID651705	Biochemica, Confirmatory Assays	HepG2 Cytotoxicity Assay Measured in Cell-Based System Using Plate Reader - 7071-02_Other_Dose_CherryPick_Activity_Set2	613	623	1236
	AID651707	other	HTS for Inhibition of CaV1.3 ICDI/IQ interaction using a live-cell FRET assay Measured in Cell-Based System Using Plate Reader - 7081-01_Inhibitor_SinglePoint_HTS_Activity	172	2152	2324
	AID651717	Cell-based, Confirmatory Assays	Wnt/Beta-catenin HTS Measured in Cell-Based System Using Plate Reader - 2161-01_Activator_SinglePoint_HTS_Activity	920	200	1120
	AID651723	Cell-based	Identification of Small Molecule Correctors of the Cystic Fibrosis Transmembrane Conductance Regulator (CFTR) Delta508 Mutation Function in Fischer Rat Thyroid (FRT) Cells. Measured in Cell-Based System Using Plate Reader - 7017-02_Other_Dose_CherryPick_Activity	734	341260	341994
	AID651739	Cell-based	A549 Cytotoxicity Assay Measured in Cell-Based System Using Plate Reader - 7071-06_Antagonist_Dose_CherryPick_Activity	4044	1322	5366
	AID651740	Cell-based	HepG2 Cytotoxicity Assay Measured in Cell-Based System Using Plate Reader - 7071-02_Antagonist_Dose_CherryPick_Activity	1194	4239	5433
	AID651742	Cell-based, Toxicity	Schnurri-3 Inhibitors: specific inducers of adult bone formation Measured in Cell-Based System Using Plate Reader - 2134-01_Inhibitor_Dose_DryPowder_Activity_Set2	780	4646	5426
	AID651744	Cell-based, Toxicity	HEK293 Cytotoxicity Assay Measured in Cell-Based System Using Plate Reader - 7071-01_Antagonist_Dose_CherryPick_Activity	3101	2303	5404
	AID651747	other	CounterScreen Insulin Secretion Assay in Absence of glucose Measured in Cell-Based System Using Plate Reader - 7055-02_Activator_Dose_CherryPick_Activity	934	1429	2363
	AID651754	Confirmatory Assays	Luminescent GLuc Reporter Gene Assay Primary HTS to Identify Small Molecule Activator of Glucose Dependent Insulin Secretion Measured in Cell-Based System Using Plate Reader - 7055-01_Activator_Dose_CherryPick_Activity_Set2	126	1056	1182
	AID651755	Confirmatory Assays	HepG2 Cytotoxicity Assay Measured in Cell-Based System Using Plate Reader - 7071-02_Activator_Dose_CherryPick_Activity_Set2	114	1118	1232
	AID651903	Cell-based, Organism-based	Wnt/Beta-catenin HTS Measured in Cell-Based System Using Plate Reader - 2161-01_Activator_Dose_CherryPick_Activity	1092	21093	22185
	AID651956	Cell-based, Confirmatory Assays	ALPHAscreen artifact counterscreen Measured in Biochemical System Using Plate Reader - 7053-03_Inhibitor_Dose_CherryPick_Activity	272	472	744
	AID651983	Cell-based	A screen for compounds that inhibit growth of Escherichia coli	260	613	873
	AID652040	Cell-based, Confirmatory Assays	RKO viability from Cell TiterGlo-IC50	623	308	931
	AID652042	Cell-based, Confirmatory Assays, Toxicity	HCT116 viability from Cell TiterGlo-IC50	347	744	1091
	AID652053	Cell-based, Confirmatory Assays	GSK3B-pretreated HCT116 viability from Cell TiterGlo-screen	923	375	1298
	AID652057	Cell-based, Confirmatory Assays	VEGF stimulated ADSC/ECFC co-culture CD31-stained tube area decrease-IC50	1002	378	1380
	AID652058	Cell-based, Confirmatory Assays	SW480 viability from Cell TiterGlo-IC50	855	337	1192
	AID652062	Cell-based, Confirmatory Assays	VEGF stimulated ADSC/ECFC co-culture CD31-stained tube area decrease-screen	1049	323	1372
	AID652068	Biochemica	HCT116 viability from Cell TiterGlo-screen	3979	246	4225
	AID652141	Biochemica	SW480 viability from Cell TiterGlo-screen	4456	1069	5525
	AID652178	other	DLD-1 viability from Cell TiterGlo-screen	188	928	1116
	AID652268	Cell-based	A cell based assay for assessing vero cell cytotoxicity of Inhibitors Targeting HIV-1 Vif-dependent Degradation of Human APOBEC3G	157	1362	1519
	AID686939	Cell-based	A cell based assay for assessing THP-1 cell cytotoxicity of Inhibitors Targeting HIV-1 Vif-dependent Degradation of Human APOBEC3G	1412	2059	3471
	AID686952	Biochemica	Immunotoxin sensitization/mitigation study	2560	653	3213
	AID686971	Confirmatory Assays	qHTS assay to identify small molecule agonists of the NFkB signaling pathway - cell viability counter screen	7379	322913	330292
	AID686998	Confirmatory Assays, Organism-based	qHTS assay to identify small molecule agonists of the endoplasmic reticulum stress response signaling pathway - cell viability counter screen	174	689	863
	AID687005	Cell-based, Confirmatory Assays, Toxicity	qHTS assay to identify small molecule antagonists of the retinoid-related orphan receptor gamma (ROR-gamma) signaling pathway - cell viability counter screen	109	692	801
	AID687007	Cell-based	qHTS assay to identify small molecule agonists of the AP-1 signaling pathway - cell viability counter screen	622	1815	2437
	AID720488	Biochemica	qHTS assay to identify small molecule agonists of the RXR signaling pathway - cell viability counter screen	958	15027	15985
	AID720489	Biochemica	Human A549 Lung Tumor Cell Growth Inhibition Assay	103	133	236
	AID720491	Cell-based, Confirmatory Assays, Toxicity	Cell Viability - Jurkat	109	692	801
	AID720494	Biochemica, Confirmatory Assays	Fluorescent HTS Cytotoxicity/Cell viability assay (HPDE-C7 cells)	230	286	516
	AID720507	Confirmatory Assays	Fluorescent HTS Cytotoxicity/Cell viability assay (HPDE-C7K cells)	136	1703	1839
	AID720513	Cell-based, Confirmatory Assays	NFAT Signaling Pathway	478	1506	1984
	AID720514	Cell-based, Confirmatory Assays	Cell Viability - N2a	297	1760	2057
	AID720533	Confirmatory Assays	Cell Viability - NIH 3T3	673	12544	13217
	AID720535	Confirmatory Assays	Cell Viability - H-4-II-E	413	500	913
	AID720570	Cell-based, Confirmatory Assays	Cell Viability - SH-SY5Y	357	280	637
	AID720576	Confirmatory Assays, Toxicity	Primary Antimicrobial Assay for E. coli BW25113 &#8710;tolC::kan Protocol for 384-well HTS	136	387	523
	AID720587	Cell-based, Confirmatory Assays	Human Endothelial Cell Proliferation Assay	411	227	638
	AID720588	Cell-based, Confirmatory Assays, Toxicity	Human H69AR Lung Tumor Cell Growth Inhibition Assay	235	401	636
	AID720589	Cell-based, Confirmatory Assays, Toxicity	qHTS Assay for Spectroscopic Profiling in 4-MU Spectral Region	237	388	625
	AID720634	Confirmatory Assays	qHTS Assay for Spectroscopic Profiling in A350 Spectral Region	317	7063	7380
	AID720635	Confirmatory Assays	qHTS Assay for Spectroscopic Profiling in Fluorescein Spectral Region	1381	3689	5070
	AID720637	other	Human H69AR Lung Tumor Cell Growth Inhibition Assay - 86K Screen	985	5244	6229
	AID720647	other	qHTS Assay for Inhibitors of DNA Polymerase III Holoenzyme System	1324	368455	369779
	AID720650	Biochemica, Confirmatory Assays	Fluorescent HTS Cytotoxicity/Cell viability assay (HT1080 cells)	228	689	917
	AID720690	Cell-based, Confirmatory Assays, Toxicity	Isolation of Inhibitors of Her-Kinase Expression - 66K library screen	180	716	896
	AID720693	Confirmatory Assays	Human Endothelial Cell Proliferation Assay in 384-well format	365	6958	7323
	AID720697	Cell-based, Confirmatory Assays, Toxicity	Cell signaling CRE-BLA (Fsk stim)	243	511	754
	AID720706	Organism-based	Profiling the NIH Molecular Libraries Small Molecule Repository: Autofluorescence at 339/460 nm	5434	337699	343133
	AID743012	Confirmatory Assays, Toxicity	Antimicrobial HTS Assay for E. coli BW25113 (wild type) - Expanded Screen	1930	4903	6833
	AID743014	Confirmatory Assays, Toxicity	Human Lung Fibroblast Proliferation Assay	2048	4683	6731
	AID743015	Confirmatory Assays, Toxicity	Screening for Modulators of Post-Golgi Transport, Control Strain	2060	4943	7003
	AID743021	Cell-based, Confirmatory Assays, Toxicity	Modulators of Post-Golgi Transport	333	1431	1764
	AID743033	Confirmatory Assays	Luminescent HTS for small molecule activators of MT1-MMP transcription	466	6633	7099
	AID743041	Confirmatory Assays	Screen for Chemicals that Extend Yeast Lifespan	389	6864	7253
	AID743043	Cell-based, Confirmatory Assays, Toxicity	Screen for Chemicals that Shorten Yeast Lifespan	321	665	986
	AID743044	Cell-based, Confirmatory Assays, Toxicity	Screen for Chemicals that Extend Yeast Lifespan, Dose Response	511	482	993
	AID743045	Cell-based, Confirmatory Assays, Toxicity	High Throughput Screen to Identify Compounds that Suppress the Growth of Human Colon Tumor Cells Lacking Oncogenic Beta Catenin Expression	132	867	999
	AID743046	Cell-based, Confirmatory Assays, Toxicity	Human Fibroblast Cell Proliferation Assay - Dose Response	189	731	920
	AID743064	Confirmatory Assays	Human Endothelial Cell Proliferation Assay - Dose Response	1158	5561	6719
	AID743074	Confirmatory Assays	High Throughput Screen to Identify Compounds that Suppress the Growth of Human Colon Tumor Cells Lacking Oncogenic Beta Catenin Expression - Pilot Screen	312	6606	6918
	AID743081	Confirmatory Assays	High Throughput Screen to Identify Compounds that Suppress the Growth of Cells with a Deletion of the PTEN Tumor Suppressor - Pilot Screen	286	6816	7102
	AID743084	Confirmatory Assays	High Throughput Screen to Identify Compounds that Suppress the Growth of Cells with a Deletion of the PTEN Tumor Suppressor	572	6691	7263
	AID743086	Confirmatory Assays	Human SK-BR-3 Breast Tumor Cell Growth Inhibition In a 24- Hour Assay	381	6902	7283
	AID743093	Cell-based	Screen for Chemicals that Shorten Yeast Lifespan, Dose response	100	152301	152401
	AID743120	other	Screen for Chemicals that Shorten Yeast Lifespan, Dose Response Permissive Growth Control	169	2060	2229
	AID743194	Confirmatory Assays	Screen for Chemicals that Inhibit the RAM Network	433	5971	6404
	AID743197	Cell-based, Confirmatory Assays, Toxicity	Cell Viability - LYMP2-007	332	601	933
	AID743203	Confirmatory Assays	Cell Viability - LYMP2-010	502	6220	6722
	AID743209	Confirmatory Assays	Cell Viability - LYMP2-022	346	6266	6612
	AID743211	Confirmatory Assays	Cell Viability - LYMP2-024	608	5845	6453
	AID743213	Confirmatory Assays	Counter Screen for Luciferase-based Primary Inhibition Assays	459	5642	6101
	AID743218	Confirmatory Assays	High Throughput Screen to Identify Compounds that Suppress the Growth of Human Colon Tumor Cells Lacking Oncogenic Beta Catenin Expression - Dose Response	462	5669	6131
	AID743221	Confirmatory Assays	High Throughput Screen to Identify Compounds that Suppress the Growth of Cells with a Deletion of the PTEN Tumor Suppressor - Dose Response	329	6301	6630
	AID743224	Confirmatory Assays	DSSTox (CPDBAS) Carcinogenic Potency Database Summary SingleCellCall Results	561	5932	6493
	AID743225	Confirmatory Assays	DSSTox (CPDBAS) Carcinogenic Potency Database Salmonella Mutagenicity	380	5884	6264
	AID743238	Cell-based	DSSTox (CPDBAS) Carcinogenic Potency Database Summary Mouse Bioassay Results	199	353464	353663
	AID743244	Confirmatory Assays	DSSTox (CPDBAS) Carcinogenic Potency Database Summary MultiCellCall Results	373	3768	4141
	AID743247	Cell-based	DSSTox (CPDBAS) Carcinogenic Potency Database Summary Rat Bioassay Results	294	337905	338199
	AID743282	Biochemica	Anti-Viral Drugs Against Arbovirus Infections, a Confirmatory Screen	164	1780	1944
	AID743287	Cell-based	Anti-Viral Drugs Against Arbovirus Infections, a Primary Screen	2269	364016	366285
	AID743343	Cell-based, Confirmatory Assays	Chemical Genetic Screen to Identify Inhibitors of Mitochondrial Fusion - Confirmatory Screen	656	118	774
	AID743394	Cell-based, Confirmatory Assays	Chemical Genetic Screen to Identify Inhibitors of Mitochondrial Fusion - Primary Screen	113	557	670
	AID743395	Cell-based, Confirmatory Assays, Toxicity	HTS to identify inhibitors of zVAD Induced Cell Death in L929 Cells.	475	685	1160
	AID743397	Cell-based	HCS to Identify Inhibitors of Dynein Mediated Cargo Transport on Microtubules.	327	330373	330700
	AID743398	Cell-based	Screen for small molecule probes relevant to Friedreich's ataxia, Single Dose and Dose Response	3592	294201	297793
	AID743402	Cell-based, Confirmatory Assays	High Throughput Screen to Identify Inhibitors of Mycobacterium tuberculosis H37Rv	142	1016	1158
	AID743412	Cell-based, Confirmatory Assays, Toxicity	Fluorescence-based counterscreen assay for potentiators NPY-Y2: cell-based high-throughput screening assay to identify inhibitors of cyclic nucleotide gated ion channel (CNGC) activity.	418	394	812
	AID743416	Cell-based, Confirmatory Assays, Toxicity	Fluorescence-based counterscreen assay for potentiators or agonists of NPY-Y1: cell-based high-throughput screening assay to identify inhibitors of cyclic nucleotide gated ion channel (CNGC) activity.	343	469	812
	AID743417	Cell-based, Confirmatory Assays	Aqueous Solubility from MLSMR Stock Solutions	1456	111	1567
	AID743446	Cell-based, Confirmatory Assays, Toxicity	Luminescence Cell-Based Primary HTS to Identify Inhibitors of the Sonic Hedgehog Signaling Pathway	327	479	806
	AID977606	Cell-based, Confirmatory Assays	Luminescence Homogenous Primary HTS to Identify Inhibitors of STK33 Activity	421	1079	1500
	AID977607	Cell-based, Confirmatory Assays	Fluorescence Cell-Based Primary HTS to Measure Inhibition of Y box Binding Protein 1 Expression	451	1035	1486
	AID1053143	Cell-based, Confirmatory Assays, Toxicity	HTS to identify inhibitors of TNF-alpha Induced Cell Death in Jurkat FADD-/- Cells.	124	3222	3346
	AID1053144	Cell-based, Confirmatory Assays	HCS to Identify Inhibitors of Dynein Mediated Cargo Transport on Microtubules: Confirmation Assay	161	3185	3346
	AID1053174	Biochemica, Confirmatory Assays	HTS to identify inhibitors of Caspase inhibitor (zVAD) Induced Cell Death in L929 Cells: Confirmation Assays	140	1359	1499
	AID1053175	other	Concentration-Response Confirmation Assays for HCS to Identify Inhibitors of Dynein Mediated Cargo Transport on Microtubules	692	322582	323274
	AID1053188	Cell-based	384-well Z-Lyte format Hck-Nef inhibitor HTS run at the PMLSC	776	81124	81900
	AID1053194	Confirmatory Assays	384-well Z-Lyte format Hck-Nef inhibitor HTS: Confirmation Assays	107	339	446
	AID1053195	Confirmatory Assays	96-well format Chlamydomonas reinhardtii Algae Gravitaxis Assay to measure the difference in the absorbance between the small compact plug of WT swimming algae versus the MUT algae lacking cilia.	139	307	446
	AID1117304	Confirmatory Assays	Confirmation screen for delayed death inhibitors of the malarial parasite plastid, 96 hour incubation	591	1337	1928
	AID1117305	Confirmatory Assays	Confirmation screen for delayed death inhibitors of the malarial parasite plastid, 48 hour incubation	493	1294	1787
	AID1117312	Confirmatory Assays	Inhibition of neurosphere proliferation of mouse neural precursor cells by MTT assay	626	1875	2501
	AID1117322	Cell-based, Confirmatory Assays	Luciferase Reporter Cell Based HTS to identify inhibitors of N-linked Glycosylation Measured in Cell-Based System Using Plate Reader - 2146-01_Inhibitor_SinglePoint_HTS_Activity_Set2	115	116	231
	AID1117332	Cell-based, Confirmatory Assays	Small molecule inhibitors of miR122 Measured in Cell-Based System Using Plate Reader - 2144-01_Activator_SinglePoint_HTS_Activity	102	128	230
	AID1117336	Cell-based	Luminescence Cell-Based Primary HTS to Identify Re-Activators of the P53 Mutant Pathway Measured in Cell-Based System Using Plate Reader - 2071-01_Activator_SinglePoint_HTS_Activity	451	1960	2411
	AID1117337	Cell-based, Confirmatory Assays	Fluorescence Cell-Based Primary HTS to Identify Reactive Oxygen Species Inducers in Cancer Cells Measured in Cell-Based System Using Plate Reader and Imaging Combination - 2044-01_Activator_SinglePoint_HTS_Activity	135	228	363
	AID1117338	Cell-based, Confirmatory Assays	qHTS assay for small molecule disruptors of the mitochondrial membrane potential - 1 hr assay	102	129	231
	AID1117340	Cell-based	qHTS assay for small molecule disruptors of the mitochondrial membrane potential - 5 hr assay	352	2023	2375
	AID1117342	Cell-based	Bursicon-induced LGR2 mediated cAMP production in LGR-2/CRE6x-Luciferase co-transfected HEK293 cells Inhibition	502	1909	2411
	AID1117343	Cell-based	qHTS assay for identifying genotoxic compounds that show differential cytotoxicity against isogenic chicken DT40 cell lines with known DNA damage response pathways - wild type cell line	736	1675	2411
	AID1117346	Cell-based	qHTS assay for identifying genotoxic compounds that show differential cytotoxicity against isogenic chicken DT40 cell lines with known DNA damage response pathways - Rev3 mutant cell line	474	1937	2411
	AID1117358	Cell-based, Confirmatory Assays, Toxicity	qHTS assay for identifying genotoxic compounds that show differential cytotoxicity against isogenic chicken DT40 cell lines with known DNA damage response pathways - Rad54/Ku70 mutant cell line	159	2121	2280
	AID1117359	Cell-based, Confirmatory Assays, Toxicity	qHTS Assay for Identifying Gametocytocidal Compounds	451	1009	1460
	AID1159513	Confirmatory Assays	Primary Screen Inhibitors of CD40 Signaling in BL2 Cells Measured in Cell-Based System Using Plate Reader - 7124-01_Inhibitor_SinglePoint_HTS_Activity	190	117	307
	AID1159515	Confirmatory Assays	Cell Proliferation Assay Versus the ED40515 IL2 Independent ATL cell lines	246	6219	6465
	AID1159517	Confirmatory Assays	Cell Proliferation Assay Versus the ED40515 IL2 Dependent ATL cell lines	275	6086	6361
	AID1159520	Confirmatory Assays	qHTS Assay for Identifying Compounds that block Entry of Ebola Virus, Screen 2 blue channel	417	6579	6996
	AID1159524	Confirmatory Assays	qHTS Assay for Identifying Compounds that block Entry of Ebola Virus, Screen 2 ratio channel	4984	361891	366875
	AID1159525	Confirmatory Assays	qHTS Assay for Identifying Compounds that block Entry of Ebola Virus: Screen2, ratio channel	290	6785	7075
	AID1159529	Confirmatory Assays	High Throughput Screening for Foot and Mouth Disease Virus Antivirals	559	6119	6678

## Sheet: Supplementary Table S2
	Supplementary Table S2: List of AUC scores for the random model and our model for each phenotype
	PubChem AID	AUC score of the random model	AUC score of the proposed model
	AID1	0.507852	0.690006
	AID3	0.500718	0.69794
	AID5	0.494484	0.705953
	AID7	0.505151	0.693137
	AID9	0.50121	0.694323
	AID11	0.512046	0.670271
	AID13	0.502478	0.666554
	AID15	0.498735	0.640022
	AID17	0.518901	0.695084
	AID19	0.506183	0.699088
	AID21	0.504982	0.685524
	AID23	0.506856	0.668859
	AID25	0.502623	0.673588
	AID27	0.507275	0.70561
	AID29	0.505941	0.66715
	AID31	0.506118	0.673083
	AID33	0.501409	0.694558
	AID35	0.511853	0.681464
	AID37	0.509092	0.674996
	AID39	0.502653	0.689254
	AID41	0.500402	0.679222
	AID43	0.511694	0.673228
	AID45	0.510624	0.687695
	AID47	0.503526	0.693958
	AID49	0.497583	0.686329
	AID51	0.508578	0.680647
	AID53	0.508895	0.710218
	AID55	0.503757	0.673697
	AID57	0.499491	0.738677
	AID59	0.505264	0.69841
	AID61	0.508239	0.711369
	AID63	0.496498	0.705794
	AID65	0.494564	0.686113
	AID67	0.514323	0.684823
	AID69	0.505544	0.696001
	AID71	0.511638	0.658756
	AID73	0.505154	0.681331
	AID75	0.498636	0.717126
	AID77	0.510029	0.695632
	AID79	0.51017	0.675349
	AID81	0.509232	0.67491
	AID83	0.504544	0.65221
	AID85	0.507071	0.658019
	AID87	0.506781	0.657852
	AID89	0.506523	0.657473
	AID91	0.508218	0.652364
	AID93	0.508915	0.635513
	AID95	0.509285	0.673503
	AID97	0.503152	0.678459
	AID99	0.507195	0.669781
	AID101	0.499993	0.68189
	AID103	0.506034	0.706817
	AID105	0.504361	0.682862
	AID107	0.501201	0.701213
	AID109	0.506402	0.687401
	AID111	0.534305	0.697116
	AID113	0.504406	0.656812
	AID115	0.507864	0.647149
	AID117	0.535425	0.616734
	AID119	0.50765	0.635443
	AID121	0.505818	0.658921
	AID123	0.504532	0.656261
	AID125	0.500942	0.637444
	AID127	0.525037	0.72894
	AID129	0.505973	0.69458
	AID131	0.50374	0.658443
	AID133	0.502307	0.668773
	AID135	0.501409	0.746778
	AID137	0.497285	0.685448
	AID139	0.505774	0.682323
	AID141	0.510301	0.700446
	AID143	0.518246	0.671739
	AID145	0.504155	0.693218
	AID147	0.507739	0.51132
	AID149	0.500587	0.504099
	AID151	0.514491	0.58128
	AID153	0.502629	0.520976
	AID155	0.502405	0.642187
	AID157	0.500704	0.643042
	AID159	0.512041	0.51691
	AID161	0.502848	0.645441
	AID163	0.525538	0.514441
	AID165	0.507998	0.64538
	AID167	0.502204	0.637041
	AID169	0.486689	0.510617
	AID171	0.504987	0.525104
	AID173	0.502694	0.494056
	AID175	0.501614	0.641072
	AID177	0.508217	0.525458
	AID179	0.508242	0.608008
	AID192	0.513927	0.700305
	AID200	0.514021	0.709993
	AID206	0.506889	0.488204
	AID212	0.510666	0.57789
	AID220	0.496308	0.464345
	AID248	0.506328	0.648376
	AID250	0.579696	0.568678
	AID256	0.510707	0.663285
	AID264	0.514357	0.579013
	AID270	0.451995	0.595458
	AID292	0.529224	0.528609
	AID296	0.521995	0.49619
	AID328	0.506109	0.666352
	AID330	0.507418	0.682588
	AID371	0.648531	0.707362
	AID426	0.759229	0.846009
	AID430	0.684044	0.693165
	AID431	0.685782	0.708632
	AID444	0.552014	0.689208
	AID463	0.688135	0.590353
	AID464	0.526778	0.527835
	AID465	0.58079	0.502727
	AID540	0.808317	0.8706
	AID541	0.703651	0.79889
	AID543	0.792812	0.860455
	AID544	0.790483	0.84155
	AID573	0.717857	0.658493
	AID575	0.603288	0.72929
	AID580	0.602833	0.653413
	AID589	0.611069	0.607765
	AID590	0.606841	0.604496
	AID593	0.675833	0.649155
	AID595	0.60306	0.600424
	AID598	0.615604	0.683453
	AID603	0.605738	0.823871
	AID620	0.695412	0.630847
	AID626	0.602797	0.625577
	AID641	0.613479	0.558256
	AID642	0.593601	0.561072
	AID645	0.54958	0.611444
	AID647	0.561188	0.57427
	AID648	0.674292	0.717286
	AID662	0.676702	0.657767
	AID709	0.615158	0.635678
	AID710	0.540157	0.566941
	AID719	0.654683	0.704699
	AID738	0.629562	0.62613
	AID739	0.613207	0.639006
	AID750	0.49872	0.52982
	AID775	0.556986	0.597633
	AID795	0.555842	0.753401
	AID796	0.527734	0.559796
	AID802	0.578941	0.541528
	AID804	0.612682	0.598888
	AID808	0.523456	0.522165
	AID809	0.53106	0.542158
	AID818	0.688184	0.703065
	AID819	0.50193	0.514031
	AID821	0.522591	0.585243
	AID822	0.359055	0.634376
	AID823	0.673818	0.644832
	AID824	0.650257	0.635463
	AID827	0.692178	0.711112
	AID834	0.527908	0.558417
	AID836	0.53309	0.590725
	AID841	0.501786	0.502813
	AID845	0.524566	0.527071
	AID847	0.552979	0.581311
	AID849	0.511041	0.534151
	AID850	0.530283	0.56089
	AID868	0.597318	0.62143
	AID923	0.989757	0.727481
	AID979	0.745207	0.821363
	AID981	0.693504	0.805406
	AID987	0.731718	0.830118
	AID988	0.749167	0.855964
	AID1006	0.571717	0.611403
	AID1010	0.488712	0.772454
	AID1045	0.539496	0.650848
	AID1047	0.542745	0.668203
	AID1063	0.632147	0.646601
	AID1090	0.485212	0.58178
	AID1091	0.481647	0.735398
	AID1141	0.484419	0.809133
	AID1145	0.494707	0.708345
	AID1154	0.50543	0.690767
	AID1155	0.52262	0.763117
	AID1173	0.520581	0.597813
	AID1189	0.510237	0.533376
	AID1194	0.521414	0.597997
	AID1199	0.510634	0.556109
	AID1205	0.497903	0.567604
	AID1208	0.514397	0.551877
	AID1250	0.51276	0.510292
	AID1251	0.537173	0.568358
	AID1258	0.523901	0.56232
	AID1332	0.582613	0.687199
	AID1361	0.681508	0.659426
	AID1362	0.691874	0.64359
	AID1377	0.560529	0.559233
	AID1381	0.742587	0.77366
	AID1447	0.604841	0.547036
	AID1463	0.679317	0.696765
	AID1465	0.534475	0.563319
	AID1486	0.622527	0.583796
	AID1520	0.560067	0.493533
	AID1532	0.626726	0.560603
	AID1554	0.666855	0.647479
	AID1625	0.540721	0.559538
	AID1626	0.615916	0.5819
	AID1628	0.603918	0.642922
	AID1650	0.514351	0.566892
	AID1656	0.565943	0.621108
	AID1663	0.594033	0.552664
	AID1703	0.561764	0.559813
	AID1704	0.551319	0.543962
	AID1716	0.511502	0.574746
	AID1717	0.519812	0.541031
	AID1718	0.513523	0.59329
	AID1775	0.500179	0.51408
	AID1776	0.507668	0.532518
	AID1813	0.690168	0.611059
	AID1814	0.545907	0.581891
	AID1815	0.723062	0.88023
	AID1816	0.721745	0.865738
	AID1825	0.689972	0.611252
	AID1828	0.719516	0.924998
	AID1847	0.634047	0.587226
	AID1849	0.549084	0.593725
	AID1850	0.62278	0.615647
	AID1863	0.616752	0.623886
	AID1865	0.562535	0.663065
	AID1876	0.675017	0.836863
	AID1877	0.661872	0.845607
	AID1882	0.67524	0.845943
	AID1883	0.71633	0.89104
	AID1885	0.634405	0.677619
	AID1886	0.687909	0.832042
	AID1889	0.600038	0.63005
	AID1891	0.618072	0.640204
	AID1900	0.596991	0.601423
	AID1905	0.551795	0.585584
	AID1907	0.529303	0.588241
	AID1910	0.570145	0.554114
	AID1915	0.5146	0.551642
	AID1933	0.564561	0.532258
	AID1934	0.541117	0.59133
	AID1935	0.575777	0.538373
	AID1936	0.539189	0.566617
	AID1949	0.504375	0.521725
	AID1981	0.563142	0.638625
	AID1985	0.581281	0.560732
	AID1988	0.534914	0.506791
	AID1990	0.527454	0.506599
	AID1994	0.520076	0.528373
	AID1996	0.580918	0.615085
	AID1999	0.505378	0.537212
	AID2002	0.492497	0.5682
	AID2003	0.50481	0.554574
	AID2010	0.555719	0.566818
	AID2089	0.644884	0.643418
	AID2099	0.489118	0.539844
	AID2124	0.538445	0.661792
	AID2216	0.559413	0.624461
	AID2252	0.634709	0.60742
	AID2253	0.649437	0.632218
	AID2275	0.538166	0.715561
	AID2286	0.587321	0.580689
	AID2303	0.496151	0.624862
	AID2313	0.501302	0.58488
	AID2322	0.581688	0.769888
	AID2327	0.547985	0.546928
	AID2380	0.517724	0.512537
	AID2384	0.606512	0.582382
	AID2391	0.599532	0.61079
	AID2401	0.578993	0.595124
	AID2410	0.522327	0.585222
	AID2467	0.519586	0.537066
	AID2486	0.489227	0.565928
	AID2501	0.518105	0.58124
	AID2690	0.510162	0.503594
	AID2711	0.565301	0.797833
	AID2712	0.565301	0.797833
	AID2716	0.503981	0.508159
	AID2717	0.708819	0.71759
	AID2779	0.488957	0.550406
	AID2780	0.519926	0.52124
	AID2823	0.531238	0.553686
	AID2842	0.512411	0.578433
	AID434951	0.634443	0.60291
	AID434955	0.53155	0.552636
	AID434958	0.524668	0.628522
	AID434959	0.552135	0.568546
	AID434987	0.518944	0.617322
	AID435003	0.679118	0.629158
	AID435005	0.669492	0.691559
	AID435019	0.64769	0.682998
	AID435020	0.522674	0.595978
	AID435022	0.572808	0.573887
	AID449723	0.536083	0.602614
	AID449728	0.550485	0.596832
	AID449730	0.576957	0.635408
	AID449746	0.510415	0.545909
	AID449761	0.524609	0.552747
	AID449762	0.644067	0.58955
	AID449763	0.652269	0.678724
	AID449764	0.515074	0.539588
	AID463074	0.610971	0.64124
	AID463075	0.516054	0.632211
	AID463079	0.655482	0.631942
	AID463104	0.575532	0.699276
	AID463112	0.519933	0.525384
	AID463116	0.56449	0.641175
	AID463117	0.550854	0.548639
	AID463136	0.563826	0.552082
	AID463183	0.509982	0.579102
	AID463187	0.565743	0.631074
	AID463188	0.549886	0.594987
	AID463189	0.518767	0.651129
	AID463204	0.547041	0.63773
	AID463206	0.527606	0.497156
	AID463229	0.519509	0.61449
	AID485275	0.52274	0.577791
	AID485298	0.631647	0.633457
	AID485299	0.527072	0.583889
	AID488745	0.597967	0.788266
	AID488752	0.555865	0.787453
	AID488862	0.594938	0.531217
	AID488890	0.576059	0.655824
	AID488924	0.518765	0.551136
	AID488926	0.505474	0.560662
	AID488956	0.54901	0.671751
	AID489006	0.498705	0.668313
	AID489018	0.639785	0.707222
	AID489022	0.543605	0.638469
	AID489023	0.488941	0.608954
	AID489024	0.512345	0.571009
	AID489025	0.655073	0.674793
	AID489027	0.515725	0.486183
	AID489033	0.533701	0.627757
	AID489035	0.530568	0.604387
	AID489041	0.522565	0.530324
	AID492952	0.528896	0.568144
	AID492965	0.536616	0.498053
	AID492998	0.61561	0.638923
	AID493232	0.624212	0.730427
	AID504316	0.523425	0.714096
	AID504382	0.523461	0.509626
	AID504408	0.587795	0.562813
	AID504592	0.585072	0.526679
	AID504607	0.503453	0.557544
	AID504648	0.640376	0.690968
	AID504832	0.640252	0.741053
	AID504834	0.576334	0.650888
	AID504843	0.517431	0.501668
	AID504848	0.548726	0.668762
	AID504850	0.519983	0.675873
	AID504862	0.569195	0.615116
	AID504863	0.532761	0.603147
	AID521220	0.520703	0.566261
	AID540256	0.684959	0.624686
	AID540259	0.514161	0.507948
	AID540267	0.581924	0.65137
	AID540333	0.695633	0.671576
	AID540335	0.520607	0.559378
	AID540356	0.501425	0.58419
	AID588334	0.539615	0.592499
	AID588335	0.51457	0.552853
	AID588336	0.684723	0.75636
	AID588339	0.792781	0.822426
	AID588343	0.686823	0.554689
	AID588358	0.506122	0.549007
	AID588382	0.525555	0.600917
	AID588397	0.504989	0.64767
	AID588436	0.5096	0.55587
	AID588492	0.56902	0.583633
	AID588506	0.492087	0.541443
	AID588674	0.700944	0.712112
	AID588692	0.631834	0.636987
	AID588719	0.551725	0.545279
	AID588727	0.677327	0.623699
	AID588742	0.618941	0.597422
	AID588779	0.523849	0.528092
	AID588780	0.510953	0.534361
	AID588856	0.699497	0.67843
	AID602141	0.679942	0.683884
	AID602156	0.479977	0.556475
	AID602193	0.582641	0.697823
	AID602204	0.698905	0.620968
	AID602210	0.53227	0.605558
	AID602211	0.481016	0.477884
	AID602248	0.582424	0.558776
	AID602250	0.535174	0.544795
	AID602274	0.477837	0.564575
	AID602283	0.508625	0.548553
	AID602340	0.525528	0.545899
	AID602342	0.573209	0.61459
	AID602363	0.514095	0.542964
	AID602449	0.65225	0.66077
	AID623901	0.518934	0.613699
	AID624031	0.569502	0.750452
	AID624132	0.583952	0.68754
	AID624133	0.539755	0.589629
	AID624134	0.541833	0.577767
	AID624151	0.505927	0.719658
	AID624156	0.503122	0.640213
	AID624157	0.491101	0.591412
	AID624255	0.501376	0.731201
	AID624300	0.610529	0.641517
	AID624351	0.525492	0.642224
	AID624404	0.508469	0.547343
	AID624405	0.521364	0.617707
	AID624413	0.586538	0.51891
	AID624418	0.755853	0.601263
	AID624476	0.507253	0.675792
	AID624479	0.533522	0.652733
	AID624483	0.565772	0.519738
	AID624491	0.505836	0.540857
	AID624504	0.509782	0.55079
	AID651558	0.542371	0.618473
	AID651561	0.541305	0.537793
	AID651564	0.500754	0.529426
	AID651582	0.650798	0.688955
	AID651610	0.593309	0.648407
	AID651611	0.623361	0.593966
	AID651629	0.534332	0.580034
	AID651630	0.501553	0.541738
	AID651633	0.586556	0.786983
	AID651634	0.572352	0.754178
	AID651640	0.511138	0.635811
	AID651654	0.549285	0.685889
	AID651661	0.670187	0.623543
	AID651687	0.606964	0.587286
	AID651705	0.520332	0.611031
	AID651707	0.4859	0.619094
	AID651717	0.51136	0.713848
	AID651723	0.611072	0.593675
	AID651739	0.50686	0.64056
	AID651740	0.503086	0.707016
	AID651742	0.519202	0.659019
	AID651744	0.499074	0.70329
	AID651747	0.544194	0.560419
	AID651754	0.778903	0.805958
	AID651755	0.769482	0.811792
	AID651903	0.512271	0.751413
	AID651956	0.516561	0.674407
	AID651983	0.508874	0.567374
	AID652040	0.528165	0.50529
	AID652042	0.587844	0.552303
	AID652053	0.504154	0.670253
	AID652057	0.517249	0.59894
	AID652058	0.497289	0.537678
	AID652062	0.523169	0.533548
	AID652068	0.51459	0.624841
	AID652141	0.498634	0.510566
	AID652178	0.494022	0.509933
	AID652268	0.550672	0.579501
	AID686939	0.524154	0.579732
	AID686952	0.511031	0.608163
	AID686971	0.820534	0.672143
	AID686998	0.578124	0.654568
	AID687005	0.55954	0.588588
	AID687007	0.531535	0.632588
	AID720488	0.505494	0.523776
	AID720489	0.535392	0.470472
	AID720491	0.55954	0.588588
	AID720494	0.49642	0.517999
	AID720507	0.759801	0.617785
	AID720513	0.557695	0.580192
	AID720514	0.522853	0.67224
	AID720533	0.563221	0.70217
	AID720535	0.570583	0.700036
	AID720570	0.516156	0.632343
	AID720576	0.489164	0.523892
	AID720587	0.546182	0.63143
	AID720588	0.496763	0.61553
	AID720589	0.525755	0.593784
	AID720634	0.577232	0.747133
	AID720635	0.595808	0.768236
	AID720637	0.594973	0.772371
	AID720647	0.73131	0.631573
	AID720650	0.513989	0.591077
	AID720690	0.546133	0.698359
	AID720693	0.590583	0.788496
	AID720697	0.482736	0.608723
	AID720706	0.61748	0.588359
	AID743012	0.575158	0.798564
	AID743014	0.569005	0.76146
	AID743015	0.578747	0.783374
	AID743021	0.536834	0.566261
	AID743033	0.592772	0.766093
	AID743041	0.586491	0.718189
	AID743043	0.511383	0.594095
	AID743044	0.533568	0.538581
	AID743045	0.544523	0.627617
	AID743046	0.495815	0.558295
	AID743064	0.590773	0.79886
	AID743074	0.531411	0.780441
	AID743081	0.530453	0.718359
	AID743084	0.582309	0.732167
	AID743086	0.532707	0.751297
	AID743093	0.50155	0.499183
	AID743120	0.541022	0.520859
	AID743194	0.578286	0.799424
	AID743197	0.526448	0.529374
	AID743203	0.567767	0.796694
	AID743209	0.573007	0.734975
	AID743211	0.585438	0.804635
	AID743213	0.554785	0.783127
	AID743218	0.572902	0.809543
	AID743221	0.538645	0.795341
	AID743224	0.596302	0.767423
	AID743225	0.560795	0.785882
	AID743238	0.515207	0.624511
	AID743244	0.558405	0.750801
	AID743247	0.64501	0.623764
	AID743282	0.537843	0.581767
	AID743287	0.580654	0.560682
	AID743343	0.548475	0.527433
	AID743394	0.512141	0.657552
	AID743395	0.589122	0.552469
	AID743397	0.50132	0.586773
	AID743398	0.527589	0.596131
	AID743402	0.517014	0.615345
	AID743412	0.496632	0.620786
	AID743416	0.509674	0.565943
	AID743417	0.583952	0.68754
	AID743446	0.490332	0.611209
	AID977606	0.502037	0.672493
	AID977607	0.525246	0.631673
	AID1053143	0.529278	0.615774
	AID1053144	0.489972	0.519242
	AID1053174	0.526741	0.561613
	AID1053175	0.548414	0.650046
	AID1053188	0.594677	0.668371
	AID1053194	0.554747	0.560072
	AID1053195	0.5129	0.537729
	AID1117304	0.56351	0.733178
	AID1117305	0.548028	0.746402
	AID1117312	0.548057	0.7484
	AID1117322	0.555747	0.616004
	AID1117332	0.561504	0.583793
	AID1117336	0.52646	0.726124
	AID1117337	0.541104	0.535916
	AID1117338	0.475249	0.707668
	AID1117340	0.531969	0.69142
	AID1117342	0.540557	0.739325
	AID1117343	0.531221	0.670071
	AID1117346	0.529995	0.730573
	AID1117358	0.615226	0.640752
	AID1117359	0.623581	0.590463
	AID1159513	0.530844	0.65054
	AID1159515	0.530383	0.761469
	AID1159517	0.548053	0.747591
	AID1159520	0.58386	0.776104
	AID1159524	0.684723	0.680265
	AID1159525	0.564963	0.764457
	AID1159529	0.58356	0.773609

## Sheet: Supplementary Table S3
	Supplementary Table S3: List of number of extracted proteins for each phenotype
	PubChem AID	L1-regularized logistic regression	L2-regularized logistic regression
	AID1	168	699
	AID3	133	547
	AID5	52	664
	AID7	102	652
	AID9	62	676
	AID11	90	529
	AID13	57	670
	AID15	89	540
	AID17	87	533
	AID19	46	673
	AID21	49	580
	AID23	97	581
	AID25	57	679
	AID27	32	642
	AID29	47	690
	AID31	56	533
	AID33	125	578
	AID35	54	630
	AID37	50	702
	AID39	111	541
	AID41	69	687
	AID43	40	707
	AID45	55	672
	AID47	58	688
	AID49	54	557
	AID51	48	697
	AID53	46	555
	AID55	88	704
	AID57	77	545
	AID59	50	666
	AID61	124	638
	AID63	96	651
	AID65	59	652
	AID67	55	629
	AID69	93	578
	AID71	61	676
	AID73	69	697
	AID75	82	535
	AID77	57	635
	AID79	79	565
	AID81	49	538
	AID83	48	654
	AID85	77	695
	AID87	45	670
	AID89	40	674
	AID91	41	700
	AID93	41	647
	AID95	37	694
	AID97	42	686
	AID99	61	550
	AID101	62	665
	AID103	51	551
	AID105	47	696
	AID107	40	679
	AID109	164	547
	AID111	188	670
	AID113	97	555
	AID115	74	745
	AID117	95	784
	AID119	69	553
	AID121	87	653
	AID123	81	753
	AID125	71	563
	AID127	84	786
	AID129	50	658
	AID131	139	543
	AID133	56	678
	AID135	70	546
	AID137	57	669
	AID139	62	707
	AID141	120	552
	AID143	48	541
	AID145	63	695
	AID147	9	533
	AID149	542	540
	AID151	50	504
	AID153	146	562
	AID155	136	574
	AID157	124	575
	AID159	131	546
	AID161	151	569
	AID163	550	554
	AID165	168	563
	AID167	141	571
	AID169	9	552
	AID171	134	558
	AID173	0	525
	AID175	134	575
	AID177	15	564
	AID179	27	697
	AID192	116	764
	AID200	45	607
	AID206	0	562
	AID212	332	519
	AID220	0	563
	AID248	118	577
	AID250	48	471
	AID256	92	552
	AID264	26	510
	AID270	188	523
	AID292	320	516
	AID296	0	823
	AID328	58	656
	AID330	45	648
	AID371	52	487
	AID426	4	476
	AID430	82	482
	AID431	73	491
	AID444	167	497
	AID463	55	624
	AID464	513	231
	AID465	154	608
	AID540	25	498
	AID541	34	505
	AID543	3	502
	AID544	24	483
	AID573	30	643
	AID575	20	512
	AID580	44	533
	AID589	253	539
	AID590	258	532
	AID593	47	512
	AID595	36	540
	AID598	82	466
	AID603	27	561
	AID620	170	465
	AID626	109	536
	AID641	26	534
	AID642	28	448
	AID645	5	492
	AID647	27	445
	AID648	67	476
	AID662	33	511
	AID709	133	492
	AID710	16	631
	AID719	18	455
	AID738	55	568
	AID739	11	518
	AID750	229	315
	AID775	64	510
	AID795	19	505
	AID796	39	520
	AID802	205	485
	AID804	45	501
	AID808	338	471
	AID809	1	629
	AID818	22	469
	AID819	30	651
	AID821	71	565
	AID822	16	607
	AID823	28	593
	AID824	20	592
	AID827	92	479
	AID834	101	509
	AID836	160	436
	AID841	93	550
	AID845	392	466
	AID847	22	649
	AID849	189	546
	AID850	202	570
	AID868	33	494
	AID923	44	498
	AID979	24	491
	AID981	4	479
	AID987	21	467
	AID988	17	503
	AID1006	13	423
	AID1010	24	502
	AID1045	23	468
	AID1047	37	515
	AID1063	153	465
	AID1090	22	436
	AID1091	477	482
	AID1141	21	496
	AID1145	18	469
	AID1154	112	484
	AID1155	94	506
	AID1173	22	479
	AID1189	154	283
	AID1194	11	511
	AID1199	106	517
	AID1205	13	264
	AID1208	12	387
	AID1250	37	578
	AID1251	6	430
	AID1258	357	539
	AID1332	71	546
	AID1361	54	507
	AID1362	177	494
	AID1377	63	465
	AID1381	60	465
	AID1447	7	405
	AID1463	30	501
	AID1465	112	449
	AID1486	18	457
	AID1520	0	448
	AID1532	44	563
	AID1554	48	511
	AID1625	44	508
	AID1626	98	516
	AID1628	21	545
	AID1650	59	504
	AID1656	11	605
	AID1663	231	403
	AID1703	37	507
	AID1704	214	610
	AID1716	14	394
	AID1717	24	434
	AID1718	9	433
	AID1775	53	500
	AID1776	4	577
	AID1813	99	487
	AID1814	64	464
	AID1815	183	550
	AID1816	261	539
	AID1825	99	496
	AID1828	119	540
	AID1847	131	338
	AID1849	7	459
	AID1850	11	558
	AID1863	42	598
	AID1865	40	457
	AID1876	131	507
	AID1877	164	522
	AID1882	83	506
	AID1883	228	521
	AID1885	31	507
	AID1886	150	553
	AID1889	14	426
	AID1891	8	396
	AID1900	43	610
	AID1905	10	482
	AID1907	25	569
	AID1910	64	540
	AID1915	23	495
	AID1933	12	502
	AID1934	247	648
	AID1935	337	422
	AID1936	14	583
	AID1949	7	513
	AID1981	70	526
	AID1985	11	556
	AID1988	503	531
	AID1990	192	531
	AID1994	153	539
	AID1996	303	588
	AID1999	11	485
	AID2002	23	339
	AID2003	22	573
	AID2010	9	562
	AID2089	14	468
	AID2099	26	544
	AID2124	61	452
	AID2216	121	457
	AID2252	57	559
	AID2253	213	671
	AID2275	32	610
	AID2286	42	657
	AID2303	34	480
	AID2313	236	514
	AID2322	16	520
	AID2327	70	603
	AID2380	67	501
	AID2384	19	634
	AID2391	32	457
	AID2401	12	546
	AID2410	28	626
	AID2467	188	489
	AID2486	7	470
	AID2501	31	464
	AID2690	45	551
	AID2711	53	596
	AID2712	53	596
	AID2716	7	635
	AID2717	33	523
	AID2779	81	419
	AID2780	99	567
	AID2823	15	477
	AID2842	69	413
	AID434951	95	520
	AID434955	66	508
	AID434958	103	538
	AID434959	14	422
	AID434987	102	415
	AID435003	18	523
	AID435005	112	507
	AID435019	41	563
	AID435020	145	568
	AID435022	12	619
	AID449723	24	463
	AID449728	63	637
	AID449730	57	494
	AID449746	90	577
	AID449761	253	615
	AID449762	15	568
	AID449763	68	490
	AID449764	34	731
	AID463074	34	675
	AID463075	15	383
	AID463079	20	514
	AID463104	67	515
	AID463112	5	612
	AID463116	11	601
	AID463117	27	725
	AID463136	348	588
	AID463183	27	470
	AID463187	10	482
	AID463188	53	419
	AID463189	35	628
	AID463204	39	517
	AID463206	0	572
	AID463229	187	653
	AID485275	66	576
	AID485298	51	508
	AID485299	117	473
	AID488745	95	543
	AID488752	74	770
	AID488862	294	548
	AID488890	59	435
	AID488924	127	460
	AID488926	42	497
	AID488956	106	596
	AID489006	281	482
	AID489018	48	586
	AID489022	45	489
	AID489023	479	508
	AID489024	138	436
	AID489025	34	486
	AID489027	0	520
	AID489033	1	576
	AID489035	85	471
	AID489041	5	522
	AID492952	28	519
	AID492965	0	498
	AID492998	59	583
	AID493232	225	586
	AID504316	52	550
	AID504382	47	448
	AID504408	15	474
	AID504592	4	607
	AID504607	32	550
	AID504648	48	503
	AID504832	390	541
	AID504834	140	574
	AID504843	0	683
	AID504848	49	607
	AID504850	36	569
	AID504862	4	487
	AID504863	37	471
	AID521220	4	751
	AID540256	37	503
	AID540259	2	426
	AID540267	38	492
	AID540333	38	499
	AID540335	4	542
	AID540356	51	502
	AID588334	12	465
	AID588335	14	495
	AID588336	44	425
	AID588339	58	622
	AID588343	15	591
	AID588358	9	513
	AID588382	41	537
	AID588397	42	536
	AID588436	3	364
	AID588492	17	461
	AID588506	22	570
	AID588674	103	510
	AID588692	13	525
	AID588719	3	527
	AID588727	37	490
	AID588742	66	491
	AID588779	0	634
	AID588780	5	402
	AID588856	127	521
	AID602141	17	491
	AID602156	30	514
	AID602193	61	579
	AID602204	10	523
	AID602210	319	368
	AID602211	0	337
	AID602248	83	498
	AID602250	9	618
	AID602274	17	523
	AID602283	32	611
	AID602340	16	702
	AID602342	9	435
	AID602363	2	443
	AID602449	154	508
	AID623901	280	511
	AID624031	19	775
	AID624132	33	427
	AID624133	16	649
	AID624134	165	646
	AID624151	12	419
	AID624156	83	590
	AID624157	20	548
	AID624255	359	491
	AID624300	55	655
	AID624351	28	423
	AID624404	5	582
	AID624405	52	474
	AID624413	21	588
	AID624418	43	494
	AID624476	54	576
	AID624479	66	524
	AID624483	23	468
	AID624491	497	513
	AID624504	34	384
	AID651558	19	474
	AID651561	5	490
	AID651564	5	405
	AID651582	27	512
	AID651610	29	509
	AID651611	27	598
	AID651629	24	533
	AID651630	265	544
	AID651633	142	538
	AID651634	73	520
	AID651640	51	561
	AID651654	64	502
	AID651661	104	536
	AID651687	47	518
	AID651705	30	431
	AID651707	433	509
	AID651717	43	538
	AID651723	60	519
	AID651739	200	497
	AID651740	312	325
	AID651742	386	403
	AID651744	473	401
	AID651747	27	544
	AID651754	33	463
	AID651755	35	526
	AID651903	254	440
	AID651956	97	409
	AID651983	5	618
	AID652040	503	651
	AID652042	46	543
	AID652053	40	415
	AID652057	513	611
	AID652058	23	612
	AID652062	567	658
	AID652068	69	509
	AID652141	34	517
	AID652178	275	538
	AID652268	34	578
	AID686939	19	479
	AID686952	120	565
	AID686971	190	509
	AID686998	26	618
	AID687005	402	415
	AID687007	79	558
	AID720488	7	522
	AID720489	0	544
	AID720491	402	415
	AID720494	0	539
	AID720507	231	479
	AID720513	90	453
	AID720514	38	622
	AID720533	89	544
	AID720535	106	645
	AID720570	124	546
	AID720576	28	684
	AID720587	93	612
	AID720588	63	581
	AID720589	53	563
	AID720634	57	535
	AID720635	203	543
	AID720637	168	531
	AID720647	78	503
	AID720650	60	449
	AID720690	64	396
	AID720693	68	524
	AID720697	613	644
	AID720706	34	490
	AID743012	291	517
	AID743014	90	535
	AID743015	294	517
	AID743021	85	581
	AID743033	67	529
	AID743041	62	519
	AID743043	61	717
	AID743044	81	413
	AID743045	37	768
	AID743046	48	747
	AID743064	157	528
	AID743074	51	529
	AID743081	51	547
	AID743084	74	508
	AID743086	64	532
	AID743093	0	610
	AID743120	16	475
	AID743194	67	536
	AID743197	194	293
	AID743203	117	534
	AID743209	65	518
	AID743211	51	544
	AID743213	42	542
	AID743218	112	534
	AID743221	78	539
	AID743224	120	531
	AID743225	71	544
	AID743238	26	460
	AID743244	36	519
	AID743247	30	506
	AID743282	38	568
	AID743287	5	557
	AID743343	265	665
	AID743394	36	459
	AID743395	328	505
	AID743397	29	408
	AID743398	13	455
	AID743402	22	563
	AID743412	24	501
	AID743416	86	610
	AID743417	33	427
	AID743446	54	586
	AID977606	94	494
	AID977607	35	602
	AID1053143	16	629
	AID1053144	16	576
	AID1053174	164	453
	AID1053175	50	517
	AID1053188	62	517
	AID1053194	37	435
	AID1053195	43	527
	AID1117304	52	563
	AID1117305	65	520
	AID1117312	148	533
	AID1117322	5	749
	AID1117332	49	578
	AID1117336	39	557
	AID1117337	565	600
	AID1117338	53	449
	AID1117340	30	583
	AID1117342	40	586
	AID1117343	47	554
	AID1117346	43	549
	AID1117358	25	632
	AID1117359	91	573
	AID1159513	16	570
	AID1159515	61	564
	AID1159517	54	544
	AID1159520	76	515
	AID1159524	154	483
	AID1159525	55	563
	AID1159529	53	542

## Sheet: Supplementary Table S4
	Supplementary Table S4: List of AUC score for L1-regularized logistic regression and L2-regularized logistic regression for each phenotype
	PubChem AID	L1-regularized logistic regression	L2-regularized logistic regression
	AID1	0.690006	0.69143
	AID3	0.69794	0.701362
	AID5	0.705953	0.710266
	AID7	0.693137	0.696031
	AID9	0.694323	0.698768
	AID11	0.670271	0.671148
	AID13	0.666554	0.667977
	AID15	0.640022	0.640815
	AID17	0.695084	0.697433
	AID19	0.699088	0.7006
	AID21	0.685524	0.688826
	AID23	0.668859	0.667703
	AID25	0.673588	0.675029
	AID27	0.70561	0.707753
	AID29	0.66715	0.66966
	AID31	0.673083	0.674948
	AID33	0.694558	0.69507
	AID35	0.681464	0.684292
	AID37	0.674996	0.677592
	AID39	0.689254	0.691197
	AID41	0.679222	0.681993
	AID43	0.673228	0.67513
	AID45	0.687695	0.689935
	AID47	0.693958	0.696965
	AID49	0.686329	0.68832
	AID51	0.680647	0.685398
	AID53	0.710218	0.713414
	AID55	0.673697	0.677551
	AID57	0.738677	0.744596
	AID59	0.69841	0.697398
	AID61	0.711369	0.712867
	AID63	0.705794	0.707796
	AID65	0.686113	0.688022
	AID67	0.684823	0.68462
	AID69	0.696001	0.694636
	AID71	0.658756	0.660668
	AID73	0.681331	0.682658
	AID75	0.717126	0.721628
	AID77	0.695632	0.698376
	AID79	0.675349	0.6748
	AID81	0.67491	0.673428
	AID83	0.65221	0.651694
	AID85	0.658019	0.660653
	AID87	0.657852	0.661332
	AID89	0.657473	0.66061
	AID91	0.652364	0.65358
	AID93	0.635513	0.641179
	AID95	0.673503	0.677893
	AID97	0.678459	0.682532
	AID99	0.669781	0.669513
	AID101	0.68189	0.68526
	AID103	0.706817	0.709754
	AID105	0.682862	0.686226
	AID107	0.701213	0.703486
	AID109	0.687401	0.687051
	AID111	0.697116	0.704651
	AID113	0.656812	0.654459
	AID115	0.647149	0.645322
	AID117	0.616734	0.644714
	AID119	0.635443	0.632815
	AID121	0.658921	0.656152
	AID123	0.656261	0.65506
	AID125	0.637444	0.633174
	AID127	0.72894	0.739027
	AID129	0.69458	0.699154
	AID131	0.658443	0.660594
	AID133	0.668773	0.670932
	AID135	0.746778	0.748791
	AID137	0.685448	0.686996
	AID139	0.682323	0.683823
	AID141	0.700446	0.703185
	AID143	0.671739	0.673639
	AID145	0.693218	0.696284
	AID147	0.51132	0.51895
	AID149	0.504099	0.509845
	AID151	0.58128	0.59094
	AID153	0.520976	0.525976
	AID155	0.642187	0.641267
	AID157	0.643042	0.641756
	AID159	0.51691	0.525565
	AID161	0.645441	0.644483
	AID163	0.514441	0.530299
	AID165	0.64538	0.644223
	AID167	0.637041	0.636287
	AID169	0.510617	0.531712
	AID171	0.525104	0.540256
	AID173	0.494056	0.509343
	AID175	0.641072	0.640016
	AID177	0.525458	0.541873
	AID179	0.608008	0.607966
	AID192	0.700305	0.709669
	AID200	0.709993	0.721331
	AID206	0.488204	0.50922
	AID212	0.57789	0.569769
	AID220	0.464345	0.481996
	AID248	0.648376	0.652221
	AID250	0.568678	0.559358
	AID256	0.663285	0.667589
	AID264	0.579013	0.564689
	AID270	0.595458	0.616194
	AID292	0.528609	0.529439
	AID296	0.49619	0.537942
	AID328	0.666352	0.667981
	AID330	0.682588	0.685812
	AID371	0.707362	0.703613
	AID426	0.846009	0.81831
	AID430	0.693165	0.691282
	AID431	0.708632	0.703127
	AID444	0.689208	0.696939
	AID463	0.590353	0.596207
	AID464	0.527835	0.530824
	AID465	0.502727	0.529221
	AID540	0.8706	0.852404
	AID541	0.79889	0.795502
	AID543	0.860455	0.85228
	AID544	0.84155	0.835067
	AID573	0.658493	0.660696
	AID575	0.72929	0.718693
	AID580	0.653413	0.654943
	AID589	0.607765	0.607829
	AID590	0.604496	0.605335
	AID593	0.649155	0.634661
	AID595	0.600424	0.603352
	AID598	0.683453	0.682318
	AID603	0.823871	0.823627
	AID620	0.630847	0.629193
	AID626	0.625577	0.625476
	AID641	0.558256	0.56059
	AID642	0.561072	0.569441
	AID645	0.611444	0.589362
	AID647	0.57427	0.5752
	AID648	0.717286	0.711784
	AID662	0.657767	0.660292
	AID709	0.635678	0.633459
	AID710	0.566941	0.574185
	AID719	0.704699	0.693076
	AID738	0.62613	0.626246
	AID739	0.639006	0.632471
	AID750	0.52982	0.516468
	AID775	0.597633	0.604889
	AID795	0.753401	0.763192
	AID796	0.559796	0.554234
	AID802	0.541528	0.544459
	AID804	0.598888	0.595075
	AID808	0.522165	0.522744
	AID809	0.542158	0.533473
	AID818	0.703065	0.700441
	AID819	0.514031	0.535288
	AID821	0.585243	0.562879
	AID822	0.634376	0.643982
	AID823	0.644832	0.65216
	AID824	0.635463	0.653721
	AID827	0.711112	0.707273
	AID834	0.558417	0.59258
	AID836	0.590725	0.577108
	AID841	0.502813	0.500756
	AID845	0.527071	0.525588
	AID847	0.581311	0.590316
	AID849	0.534151	0.564509
	AID850	0.56089	0.564429
	AID868	0.62143	0.621725
	AID923	0.727481	0.707225
	AID979	0.821363	0.806951
	AID981	0.805406	0.803842
	AID987	0.830118	0.812705
	AID988	0.855964	0.826626
	AID1006	0.611403	0.613295
	AID1010	0.772454	0.789216
	AID1045	0.650848	0.648844
	AID1047	0.668203	0.658224
	AID1063	0.646601	0.645496
	AID1090	0.58178	0.579257
	AID1091	0.735398	0.733237
	AID1141	0.809133	0.809452
	AID1145	0.708345	0.702282
	AID1154	0.690767	0.691558
	AID1155	0.763117	0.75988
	AID1173	0.597813	0.614199
	AID1189	0.533376	0.547507
	AID1194	0.597997	0.601946
	AID1199	0.556109	0.565903
	AID1205	0.567604	0.572177
	AID1208	0.551877	0.566862
	AID1250	0.510292	0.551117
	AID1251	0.568358	0.573871
	AID1258	0.56232	0.549796
	AID1332	0.687199	0.697943
	AID1361	0.659426	0.676202
	AID1362	0.64359	0.642632
	AID1377	0.559233	0.551459
	AID1381	0.77366	0.771704
	AID1447	0.547036	0.543037
	AID1463	0.696765	0.695475
	AID1465	0.563319	0.569091
	AID1486	0.583796	0.581497
	AID1520	0.493533	0.504231
	AID1532	0.560603	0.552962
	AID1554	0.647479	0.630249
	AID1625	0.559538	0.562688
	AID1626	0.5819	0.581378
	AID1628	0.642922	0.648892
	AID1650	0.566892	0.552956
	AID1656	0.621108	0.624791
	AID1663	0.552664	0.578106
	AID1703	0.559813	0.563918
	AID1704	0.543962	0.539008
	AID1716	0.574746	0.577018
	AID1717	0.541031	0.541086
	AID1718	0.59329	0.595344
	AID1775	0.51408	0.512169
	AID1776	0.532518	0.539253
	AID1813	0.611059	0.610485
	AID1814	0.581891	0.582444
	AID1815	0.88023	0.874359
	AID1816	0.865738	0.856794
	AID1825	0.611252	0.61169
	AID1828	0.924998	0.918775
	AID1847	0.587226	0.592591
	AID1849	0.593725	0.611993
	AID1850	0.615647	0.600302
	AID1863	0.623886	0.61157
	AID1865	0.663065	0.65062
	AID1876	0.836863	0.824388
	AID1877	0.845607	0.840071
	AID1882	0.845943	0.836365
	AID1883	0.89104	0.885166
	AID1885	0.677619	0.674099
	AID1886	0.832042	0.825933
	AID1889	0.63005	0.626221
	AID1891	0.640204	0.636234
	AID1900	0.601423	0.607894
	AID1905	0.585584	0.615716
	AID1907	0.588241	0.588968
	AID1910	0.554114	0.564451
	AID1915	0.551642	0.552862
	AID1933	0.532258	0.560807
	AID1934	0.59133	0.609865
	AID1935	0.538373	0.529302
	AID1936	0.566617	0.586479
	AID1949	0.521725	0.542108
	AID1981	0.638625	0.627829
	AID1985	0.560732	0.560419
	AID1988	0.506791	0.503
	AID1990	0.506599	0.514565
	AID1994	0.528373	0.538574
	AID1996	0.615085	0.613985
	AID1999	0.537212	0.543404
	AID2002	0.5682	0.573029
	AID2003	0.554574	0.564129
	AID2010	0.566818	0.552134
	AID2089	0.643418	0.648697
	AID2099	0.539844	0.534297
	AID2124	0.661792	0.618148
	AID2216	0.624461	0.62436
	AID2252	0.60742	0.606054
	AID2253	0.632218	0.628288
	AID2275	0.715561	0.700526
	AID2286	0.580689	0.614799
	AID2303	0.624862	0.631266
	AID2313	0.58488	0.592944
	AID2322	0.769888	0.734374
	AID2327	0.546928	0.560726
	AID2380	0.512537	0.52829
	AID2384	0.582382	0.558838
	AID2391	0.61079	0.6174
	AID2401	0.595124	0.570835
	AID2410	0.585222	0.595133
	AID2467	0.537066	0.546736
	AID2486	0.565928	0.569059
	AID2501	0.58124	0.571286
	AID2690	0.503594	0.495453
	AID2711	0.797833	0.778164
	AID2712	0.797833	0.778164
	AID2716	0.508159	0.508556
	AID2717	0.71759	0.715704
	AID2779	0.550406	0.525338
	AID2780	0.52124	0.548046
	AID2823	0.553686	0.57483
	AID2842	0.578433	0.583046
	AID434951	0.60291	0.625846
	AID434955	0.552636	0.555043
	AID434958	0.628522	0.641439
	AID434959	0.568546	0.6074
	AID434987	0.617322	0.622777
	AID435003	0.629158	0.625841
	AID435005	0.691559	0.688395
	AID435019	0.682998	0.671041
	AID435020	0.595978	0.594735
	AID435022	0.573887	0.585894
	AID449723	0.602614	0.588905
	AID449728	0.596832	0.602815
	AID449730	0.635408	0.632272
	AID449746	0.545909	0.549554
	AID449761	0.552747	0.565298
	AID449762	0.58955	0.587184
	AID449763	0.678724	0.673389
	AID449764	0.539588	0.54408
	AID463074	0.64124	0.640875
	AID463075	0.632211	0.644427
	AID463079	0.631942	0.629965
	AID463104	0.699276	0.696843
	AID463112	0.525384	0.516479
	AID463116	0.641175	0.606422
	AID463117	0.548639	0.554748
	AID463136	0.552082	0.556048
	AID463183	0.579102	0.590943
	AID463187	0.631074	0.627575
	AID463188	0.594987	0.582217
	AID463189	0.651129	0.664952
	AID463204	0.63773	0.627282
	AID463206	0.497156	0.549418
	AID463229	0.61449	0.615806
	AID485275	0.577791	0.569857
	AID485298	0.633457	0.625143
	AID485299	0.583889	0.581939
	AID488745	0.788266	0.775121
	AID488752	0.787453	0.793363
	AID488862	0.531217	0.529224
	AID488890	0.655824	0.652958
	AID488924	0.551136	0.545687
	AID488926	0.560662	0.562109
	AID488956	0.671751	0.669025
	AID489006	0.668313	0.662682
	AID489018	0.707222	0.707651
	AID489022	0.638469	0.631889
	AID489023	0.608954	0.621129
	AID489024	0.571009	0.573443
	AID489025	0.674793	0.669942
	AID489027	0.486183	0.48243
	AID489033	0.627757	0.574778
	AID489035	0.604387	0.608423
	AID489041	0.530324	0.526518
	AID492952	0.568144	0.575382
	AID492965	0.498053	0.509439
	AID492998	0.638923	0.642115
	AID493232	0.730427	0.726492
	AID504316	0.714096	0.716792
	AID504382	0.509626	0.505551
	AID504408	0.562813	0.561703
	AID504592	0.526679	0.527177
	AID504607	0.557544	0.559302
	AID504648	0.690968	0.680878
	AID504832	0.741053	0.740235
	AID504834	0.650888	0.650347
	AID504843	0.501668	0.497498
	AID504848	0.668762	0.674785
	AID504850	0.675873	0.684294
	AID504862	0.615116	0.593948
	AID504863	0.603147	0.584985
	AID521220	0.566261	0.61059
	AID540256	0.624686	0.622938
	AID540259	0.507948	0.512366
	AID540267	0.65137	0.663751
	AID540333	0.671576	0.685486
	AID540335	0.559378	0.569036
	AID540356	0.58419	0.584238
	AID588334	0.592499	0.593104
	AID588335	0.552853	0.553114
	AID588336	0.75636	0.746105
	AID588339	0.822426	0.812866
	AID588343	0.554689	0.559795
	AID588358	0.549007	0.543449
	AID588382	0.600917	0.589341
	AID588397	0.64767	0.663096
	AID588436	0.55587	0.579068
	AID588492	0.583633	0.589941
	AID588506	0.541443	0.522191
	AID588674	0.712112	0.707329
	AID588692	0.636987	0.623357
	AID588719	0.545279	0.519391
	AID588727	0.623699	0.61129
	AID588742	0.597422	0.602545
	AID588779	0.528092	0.51938
	AID588780	0.534361	0.549987
	AID588856	0.67843	0.677126
	AID602141	0.683884	0.680976
	AID602156	0.556475	0.556994
	AID602193	0.697823	0.667288
	AID602204	0.620968	0.648233
	AID602210	0.605558	0.607809
	AID602211	0.477884	0.514761
	AID602248	0.558776	0.559481
	AID602250	0.544795	0.544952
	AID602274	0.564575	0.533197
	AID602283	0.548553	0.561001
	AID602340	0.545899	0.5512
	AID602342	0.61459	0.62015
	AID602363	0.542964	0.551991
	AID602449	0.66077	0.660584
	AID623901	0.613699	0.619087
	AID624031	0.750452	0.710907
	AID624132	0.68754	0.648977
	AID624133	0.589629	0.573811
	AID624134	0.577767	0.577911
	AID624151	0.719658	0.726949
	AID624156	0.640213	0.652705
	AID624157	0.591412	0.609215
	AID624255	0.731201	0.731742
	AID624300	0.641517	0.635748
	AID624351	0.642224	0.621982
	AID624404	0.547343	0.55027
	AID624405	0.617707	0.617545
	AID624413	0.51891	0.549102
	AID624418	0.601263	0.590387
	AID624476	0.675792	0.674175
	AID624479	0.652733	0.680702
	AID624483	0.519738	0.521149
	AID624491	0.540857	0.549927
	AID624504	0.55079	0.553525
	AID651558	0.618473	0.628637
	AID651561	0.537793	0.558882
	AID651564	0.529426	0.549911
	AID651582	0.688955	0.684956
	AID651610	0.648407	0.650073
	AID651611	0.593966	0.584837
	AID651629	0.580034	0.601129
	AID651630	0.541738	0.577339
	AID651633	0.786983	0.783118
	AID651634	0.754178	0.750915
	AID651640	0.635811	0.636761
	AID651654	0.685889	0.695837
	AID651661	0.623543	0.622839
	AID651687	0.587286	0.585403
	AID651705	0.611031	0.618966
	AID651707	0.619094	0.622951
	AID651717	0.713848	0.725147
	AID651723	0.593675	0.591353
	AID651739	0.64056	0.643712
	AID651740	0.707016	0.708709
	AID651742	0.659019	0.658933
	AID651744	0.70329	0.70425
	AID651747	0.560419	0.568055
	AID651754	0.805958	0.785094
	AID651755	0.811792	0.799132
	AID651903	0.751413	0.752817
	AID651956	0.674407	0.681339
	AID651983	0.567374	0.592844
	AID652040	0.50529	0.512575
	AID652042	0.552303	0.548255
	AID652053	0.670253	0.667666
	AID652057	0.59894	0.594845
	AID652058	0.537678	0.54172
	AID652062	0.533548	0.52796
	AID652068	0.624841	0.633128
	AID652141	0.510566	0.519827
	AID652178	0.509933	0.517912
	AID652268	0.579501	0.608472
	AID686939	0.579732	0.581238
	AID686952	0.608163	0.613621
	AID686971	0.672143	0.671191
	AID686998	0.654568	0.659623
	AID687005	0.588588	0.603297
	AID687007	0.632588	0.631444
	AID720488	0.523776	0.535312
	AID720489	0.470472	0.523834
	AID720491	0.588588	0.603297
	AID720494	0.517999	0.540658
	AID720507	0.617785	0.619398
	AID720513	0.580192	0.601328
	AID720514	0.67224	0.646633
	AID720533	0.70217	0.696812
	AID720535	0.700036	0.69332
	AID720570	0.632343	0.648324
	AID720576	0.523892	0.533459
	AID720587	0.63143	0.630149
	AID720588	0.61553	0.598185
	AID720589	0.593784	0.598873
	AID720634	0.747133	0.740064
	AID720635	0.768236	0.766548
	AID720637	0.772371	0.773878
	AID720647	0.631573	0.630297
	AID720650	0.591077	0.569994
	AID720690	0.698359	0.68402
	AID720693	0.788496	0.785483
	AID720697	0.608723	0.612742
	AID720706	0.588359	0.583115
	AID743012	0.798564	0.796444
	AID743014	0.76146	0.760352
	AID743015	0.783374	0.779889
	AID743021	0.566261	0.586943
	AID743033	0.766093	0.76217
	AID743041	0.718189	0.721906
	AID743043	0.594095	0.599129
	AID743044	0.538581	0.539403
	AID743045	0.627617	0.606615
	AID743046	0.558295	0.557796
	AID743064	0.79886	0.794241
	AID743074	0.780441	0.773803
	AID743081	0.718359	0.716033
	AID743084	0.732167	0.72643
	AID743086	0.751297	0.75502
	AID743093	0.499183	0.509789
	AID743120	0.520859	0.523083
	AID743194	0.799424	0.797183
	AID743197	0.529374	0.528436
	AID743203	0.796694	0.793165
	AID743209	0.734975	0.735347
	AID743211	0.804635	0.803155
	AID743213	0.783127	0.778183
	AID743218	0.809543	0.808623
	AID743221	0.795341	0.796144
	AID743224	0.767423	0.766672
	AID743225	0.785882	0.784894
	AID743238	0.624511	0.610533
	AID743244	0.750801	0.734423
	AID743247	0.623764	0.624371
	AID743282	0.581767	0.586993
	AID743287	0.560682	0.555955
	AID743343	0.527433	0.538426
	AID743394	0.657552	0.643619
	AID743395	0.552469	0.554542
	AID743397	0.586773	0.595488
	AID743398	0.596131	0.596542
	AID743402	0.615345	0.590503
	AID743412	0.620786	0.629879
	AID743416	0.565943	0.574969
	AID743417	0.68754	0.648977
	AID743446	0.611209	0.596317
	AID977606	0.672493	0.678788
	AID977607	0.631673	0.64499
	AID1053143	0.615774	0.62385
	AID1053144	0.519242	0.514081
	AID1053174	0.561613	0.565644
	AID1053175	0.650046	0.638294
	AID1053188	0.668371	0.659586
	AID1053194	0.560072	0.593554
	AID1053195	0.537729	0.563366
	AID1117304	0.733178	0.730754
	AID1117305	0.746402	0.741196
	AID1117312	0.7484	0.752363
	AID1117322	0.616004	0.624813
	AID1117332	0.583793	0.582567
	AID1117336	0.726124	0.712465
	AID1117337	0.535916	0.572482
	AID1117338	0.707668	0.647059
	AID1117340	0.69142	0.676837
	AID1117342	0.739325	0.731088
	AID1117343	0.670071	0.660404
	AID1117346	0.730573	0.717619
	AID1117358	0.640752	0.65691
	AID1117359	0.590463	0.590563
	AID1159513	0.65054	0.684728
	AID1159515	0.761469	0.765068
	AID1159517	0.747591	0.748417
	AID1159520	0.776104	0.775927
	AID1159524	0.680265	0.680175
	AID1159525	0.764457	0.760841
	AID1159529	0.773609	0.767507

## Sheet: Supplementary Table S5
	Supplementary Table S5: List of number of selected proteins with proteins IDs using the threshold weight for each phenotype
	PubChem AID	number of the selected proteins	Protein ID
	AID1	5	BCR_HUMAN	FER_HUMAN	ST14_HUMAN	TBB3_HUMAN	VDR_HUMAN
	AID3	6	CDK5_HUMAN	CDK9_HUMAN	FER_HUMAN	KCC1D_HUMAN	TBB3_HUMAN	THB_HUMAN
	AID5	52	5HT1B_HUMAN	5HT2C_HUMAN	ACM2_HUMAN	ACTHR_HUMAN	ACV1C_HUMAN	ADA2B_HUMAN	ADAM8_HUMAN	ADRB1_HUMAN	AMPL_HUMAN	AT1A4_HUMAN	AURKA_HUMAN	AURKB_HUMAN	BCR_HUMAN	CASP8_HUMAN	CASPA_HUMAN	CATF_HUMAN	CCRL1_HUMAN	CDK5_HUMAN	DAPK1_HUMAN	E2AK4_HUMAN	EPHB4_HUMAN	FA7_HUMAN	GAK_HUMAN	GBRR3_HUMAN	GLR_HUMAN	INSR_HUMAN	KCC1D_HUMAN	KCNH2_HUMAN	LPAR3_HUMAN	MAK_HUMAN	MET_HUMAN	MK08_HUMAN	MMP16_HUMAN	MMP19_HUMAN	NEP_HUMAN	NK3R_HUMAN	NR1H4_HUMAN	NR2E3_HUMAN	NTRK2_HUMAN	OPRM_HUMAN	PACR_HUMAN	PCSK6_HUMAN	PDK3_HUMAN	PE2R4_HUMAN	RIPK1_HUMAN	S1PR5_HUMAN	SEPR_HUMAN
	AID7	4	BCR_HUMAN	GBRR1_HUMAN	GBRR3_HUMAN	RXRG_HUMAN
	AID9	4	AURKB_HUMAN	CDK9_HUMAN	GBRR1_HUMAN	KCC1D_HUMAN
	AID11	9	AT1B1_HUMAN	ERBB2_HUMAN	GBRR3_HUMAN	GRIK1_HUMAN	P2RX7_HUMAN	RYR3_HUMAN	SSR5_HUMAN	THB_HUMAN	TRPM8_HUMAN
	AID13	35	5HT1B_HUMAN	5HT2C_HUMAN	ADA10_HUMAN	AT1A4_HUMAN	BCR_HUMAN	CSKP_HUMAN	EPHA7_HUMAN	FER_HUMAN	FLT3_HUMAN	GAK_HUMAN	GBRR1_HUMAN	GRIK5_HUMAN	HCN4_HUMAN	KCC1D_HUMAN	KCNQ5_HUMAN	LAT2_HUMAN	LIMK2_HUMAN	LPAR3_HUMAN	MDR1_HUMAN	MK08_HUMAN	MMP3_HUMAN	NEP_HUMAN	NK1R_HUMAN	PAK7_HUMAN	PCP_HUMAN	PSA1_HUMAN	RIPK1_HUMAN	SCNNG_HUMAN	SIK2_HUMAN	STK33_HUMAN	TBB3_HUMAN	TLL2_HUMAN	TPP2_HUMAN	UBP32_HUMAN	VDR_HUMAN
	AID15	4	AT1A4_HUMAN	GBRR1_HUMAN	RXRG_HUMAN	VDR_HUMAN
	AID17	12	CASPA_HUMAN	DAPK1_HUMAN	E2AK1_HUMAN	FGFR2_HUMAN	HCN4_HUMAN	MMP16_HUMAN	MMP3_HUMAN	NR2E3_HUMAN	SATT_HUMAN	TBB3_HUMAN	THB_HUMAN	VDR_HUMAN
	AID19	6	CASPA_HUMAN	CDK9_HUMAN	CSK22_HUMAN	E2AK4_HUMAN	GAK_HUMAN	GBRR3_HUMAN
	AID21	4	GBRR1_HUMAN	KCC1D_HUMAN	MMP16_HUMAN	SC6A1_HUMAN
	AID23	17	5HT1B_HUMAN	AURKB_HUMAN	E2AK4_HUMAN	FSHR_HUMAN	GBRR1_HUMAN	GBRR3_HUMAN	GRIK5_HUMAN	HCN4_HUMAN	KCC1D_HUMAN	LAT2_HUMAN	MDR1_HUMAN	NMUR2_HUMAN	RIOK1_HUMAN	RXRG_HUMAN	SCNNG_HUMAN	ST32B_HUMAN	VDR_HUMAN
	AID25	3	AT1B2_HUMAN	KCC1D_HUMAN	VDR_HUMAN
	AID27	32	ATS5_HUMAN	AURKB_HUMAN	BMP1_HUMAN	CASP7_HUMAN	CASP8_HUMAN	CASPA_HUMAN	CATF_HUMAN	CBPB2_HUMAN	CCR4_HUMAN	CTR4_HUMAN	DAPK1_HUMAN	E2AK1_HUMAN	EPHA2_HUMAN	ERBB2_HUMAN	FA7_HUMAN	GAK_HUMAN	GRIA2_HUMAN	GRIK5_HUMAN	HCN4_HUMAN	ITK_HUMAN	KCC1D_HUMAN	KCNA2_HUMAN	KCNH2_HUMAN	MELK_HUMAN	MOT1_HUMAN	NR2E3_HUMAN	P2RX2_HUMAN	PAK4_HUMAN	PE2R2_HUMAN	PSA4_HUMAN	RXRA_HUMAN	TBB3_HUMAN
	AID29	21	5HT2C_HUMAN	ADAM8_HUMAN	AURKA_HUMAN	AURKB_HUMAN	CASP7_HUMAN	DAPK1_HUMAN	GBRR3_HUMAN	GLR_HUMAN	HCN4_HUMAN	KCC2A_HUMAN	KCC2B_HUMAN	MBTP1_HUMAN	MET_HUMAN	MMP16_HUMAN	MOT1_HUMAN	NR2E3_HUMAN	PSA4_HUMAN	S1PR5_HUMAN	TBB3_HUMAN	TRPV4_HUMAN	VDR_HUMAN
	AID31	7	AURKB_HUMAN	CDK9_HUMAN	GBRR3_HUMAN	HCN4_HUMAN	KCC1D_HUMAN	TRPV4_HUMAN	VDR_HUMAN
	AID33	16	BCR_HUMAN	CDK5_HUMAN	CDK9_HUMAN	CRFR1_HUMAN	CSK22_HUMAN	FGFR2_HUMAN	KCNQ5_HUMAN	MMP16_HUMAN	NK1R_HUMAN	NR2E3_HUMAN	SATT_HUMAN	ST14_HUMAN	TBB3_HUMAN	THB_HUMAN	TRPC6_HUMAN	VDR_HUMAN
	AID35	54	5HT1B_HUMAN	5HT2C_HUMAN	ACTHR_HUMAN	ADA10_HUMAN	ADAM8_HUMAN	ADRB1_HUMAN	AKT1_HUMAN	AMPM2_HUMAN	ANPRB_HUMAN	ARBK1_HUMAN	ATNG_HUMAN	ATS5_HUMAN	AURKA_HUMAN	AURKB_HUMAN	CASP7_HUMAN	CASPA_HUMAN	CCRL1_HUMAN	CDK9_HUMAN	CDKL1_HUMAN	E2AK4_HUMAN	FAK1_HUMAN	FER_HUMAN	GBRR1_HUMAN	GBRR3_HUMAN	GGT1_HUMAN	GLR_HUMAN	GRIK5_HUMAN	GSK3A_HUMAN	HCN4_HUMAN	KCNH2_HUMAN	LAT2_HUMAN	LIMK1_HUMAN	LIMK2_HUMAN	LPAR3_HUMAN	M3K11_HUMAN	MBTP1_HUMAN	MET_HUMAN	MK10_HUMAN	MMP16_HUMAN	MMP19_HUMAN	NR2E3_HUMAN	P2RY8_HUMAN	PACR_HUMAN	PAK6_HUMAN	PE2R3_HUMAN	RIOK1_HUMAN	RIPK1_HUMAN
	AID37	10	5HT1B_HUMAN	5HT2C_HUMAN	ADA10_HUMAN	ADAM8_HUMAN	AURKB_HUMAN	DAPK1_HUMAN	E2AK4_HUMAN	GBRR1_HUMAN	TRPV4_HUMAN	VDR_HUMAN
	AID39	9	CDK5_HUMAN	CDK9_HUMAN	KCC1D_HUMAN	MMP16_HUMAN	RXRG_HUMAN	TBB3_HUMAN	THB_HUMAN	TRPC6_HUMAN	VDR_HUMAN
	AID41	37	5HT1B_HUMAN	5HT2C_HUMAN	AAPK2_HUMAN	ACE_HUMAN	ACV1C_HUMAN	ADA10_HUMAN	ADAM8_HUMAN	ADRB2_HUMAN	AT1B2_HUMAN	ATS4_HUMAN	AURKB_HUMAN	BMR1A_HUMAN	CDK4_HUMAN	CDK9_HUMAN	EPHA7_HUMAN	GBRR1_HUMAN	GBRR3_HUMAN	GLR_HUMAN	GRIK5_HUMAN	HCAR2_HUMAN	KCC1D_HUMAN	KCC2B_HUMAN	KKCC1_HUMAN	LAT2_HUMAN	LIMK2_HUMAN	LPAR3_HUMAN	MET_HUMAN	MMP16_HUMAN	NEP_HUMAN	P2RY2_HUMAN	PACR_HUMAN	PI2R_HUMAN	PKN2_HUMAN	RIOK3_HUMAN	RXRG_HUMAN	SIK2_HUMAN	TRPV4_HUMAN
	AID43	2	KCC1D_HUMAN	TRPV4_HUMAN
	AID45	5	ADAM8_HUMAN	BCR_HUMAN	HCN4_HUMAN	KCC1D_HUMAN	MET_HUMAN
	AID47	4	AURKB_HUMAN	CDK9_HUMAN	GBRR3_HUMAN	SIK2_HUMAN
	AID49	5	AURKB_HUMAN	CDK9_HUMAN	GBRR1_HUMAN	KCC1D_HUMAN	VDR_HUMAN
	AID51	48	ACM3_HUMAN	ADA2B_HUMAN	ADCK3_HUMAN	AKT3_HUMAN	AT1B1_HUMAN	ATS5_HUMAN	AURKA_HUMAN	AURKB_HUMAN	BCR_HUMAN	CASP7_HUMAN	CASP8_HUMAN	CASPA_HUMAN	CATF_HUMAN	CCR4_HUMAN	CTR4_HUMAN	DAPK1_HUMAN	EAA5_HUMAN	EPHA2_HUMAN	FA12_HUMAN	FLT3_HUMAN	FSHR_HUMAN	GAK_HUMAN	HCK_HUMAN	HIPK3_HUMAN	ITK_HUMAN	KC1A_HUMAN	KCC1D_HUMAN	KCC2B_HUMAN	KCNA2_HUMAN	LPAR3_HUMAN	MBTP1_HUMAN	MELK_HUMAN	MMP16_HUMAN	MOT1_HUMAN	NEC1_HUMAN	NEP_HUMAN	NR1H4_HUMAN	PAK4_HUMAN	PDK3_HUMAN	PE2R2_HUMAN	PRKX_HUMAN	PSA4_HUMAN	RXRA_HUMAN	RXRG_HUMAN	RYR2_HUMAN	TBB3_HUMAN	TIE1_HUMAN
	AID53	4	5HT1B_HUMAN	BCR_HUMAN	GBRR1_HUMAN	KCC1D_HUMAN
	AID55	4	AURKB_HUMAN	HCN4_HUMAN	KCNQ5_HUMAN	RXRG_HUMAN
	AID57	22	ACHA6_HUMAN	AURKB_HUMAN	CASP1_HUMAN	CASPA_HUMAN	CCR4_HUMAN	DAPK1_HUMAN	ERBB2_HUMAN	FGFR2_HUMAN	GRIA2_HUMAN	HCK_HUMAN	HCN4_HUMAN	NR2E3_HUMAN	P2RY8_HUMAN	PSA4_HUMAN	RYR2_HUMAN	RYR3_HUMAN	SATT_HUMAN	TBB3_HUMAN	THB_HUMAN	TRPC6_HUMAN	TRPM2_HUMAN	VMAT1_HUMAN
	AID59	3	GBRR3_HUMAN	KCC1D_HUMAN	VDR_HUMAN
	AID61	6	CDK5_HUMAN	KCC2B_HUMAN	TBB3_HUMAN	THB_HUMAN	TRPA1_HUMAN	VDR_HUMAN
	AID63	6	BCR_HUMAN	DAPK1_HUMAN	FGFR2_HUMAN	TBB3_HUMAN	THB_HUMAN	VDR_HUMAN
	AID65	3	KCC1D_HUMAN	NEP_HUMAN	VDR_HUMAN
	AID67	5	CDK9_HUMAN	GBRR3_HUMAN	KCC1D_HUMAN	NR2E3_HUMAN	VDR_HUMAN
	AID69	9	ACHA6_HUMAN	DAPK1_HUMAN	ERBB2_HUMAN	FGFR2_HUMAN	GALR3_HUMAN	SC6A2_HUMAN	SCN3A_HUMAN	TBB3_HUMAN	VDR_HUMAN
	AID71	6	5HT2C_HUMAN	CDK9_HUMAN	KCC1D_HUMAN	MMP16_HUMAN	SC6A1_HUMAN	VDR_HUMAN
	AID73	10	AURKB_HUMAN	CASP8_HUMAN	DAPK1_HUMAN	E2AK4_HUMAN	GBRR3_HUMAN	HCN4_HUMAN	MDR1_HUMAN	NR1H4_HUMAN	NR2E3_HUMAN	VDR_HUMAN
	AID75	11	AURKB_HUMAN	CATF_HUMAN	CCRL1_HUMAN	CDK5_HUMAN	ERBB2_HUMAN	FGFR2_HUMAN	HCN4_HUMAN	M3K11_HUMAN	THB_HUMAN	VDR_HUMAN	VMAT1_HUMAN
	AID77	8	ATS5_HUMAN	CASP7_HUMAN	CDK9_HUMAN	GBRR3_HUMAN	KCNC1_HUMAN	RXRG_HUMAN	TRPV4_HUMAN	VDR_HUMAN
	AID79	5	GBRR1_HUMAN	GBRR3_HUMAN	KCNH2_HUMAN	RXRG_HUMAN	VDR_HUMAN
	AID81	3	GAK_HUMAN	GBRR3_HUMAN	VDR_HUMAN
	AID83	3	BCR_HUMAN	KCC1D_HUMAN	VDR_HUMAN
	AID85	4	GBRR1_HUMAN	GBRR3_HUMAN	MMP16_HUMAN	RXRG_HUMAN
	AID87	14	5HT2C_HUMAN	ADAM8_HUMAN	CDK9_HUMAN	GBRR1_HUMAN	HCN3_HUMAN	LCAP_HUMAN	LT4R1_HUMAN	M3K5_HUMAN	MMP16_HUMAN	P2RY2_HUMAN	RYR1_HUMAN	S1PR5_HUMAN	TRPV4_HUMAN	VDR_HUMAN
	AID89	40	5HT1B_HUMAN	5HT2C_HUMAN	ADA10_HUMAN	ADA2B_HUMAN	ADAM8_HUMAN	ADAM9_HUMAN	ARBK1_HUMAN	AT1A4_HUMAN	AT1B2_HUMAN	AURKB_HUMAN	CASP7_HUMAN	CDK9_HUMAN	EPHA7_HUMAN	FA10_HUMAN	FER_HUMAN	GBRB1_HUMAN	GBRR1_HUMAN	GBRR3_HUMAN	KCC1D_HUMAN	KCNH2_HUMAN	LIMK1_HUMAN	LIMK2_HUMAN	LPAR3_HUMAN	M4K1_HUMAN	MET_HUMAN	MK08_HUMAN	MMP16_HUMAN	PACR_HUMAN	PSA1_HUMAN	PSA6_HUMAN	PSYR_HUMAN	RXRG_HUMAN	S1PR5_HUMAN	SEPR_HUMAN	SIK2_HUMAN	STK16_HUMAN	TASP1_HUMAN	TLL2_HUMAN	V1AR_HUMAN	VDR_HUMAN
	AID91	6	CASPE_HUMAN	LAT2_HUMAN	LPAR3_HUMAN	PI2R_HUMAN	RXRG_HUMAN	VDR_HUMAN
	AID93	4	5HT2C_HUMAN	AURKB_HUMAN	FER_HUMAN	KCC1D_HUMAN
	AID95	37	5HT2C_HUMAN	ACE_HUMAN	ADA10_HUMAN	ADAM8_HUMAN	ATS5_HUMAN	BAP1_HUMAN	CASP7_HUMAN	CATF_HUMAN	CCR4_HUMAN	CDK9_HUMAN	CSK22_HUMAN	EPHA7_HUMAN	FAK1_HUMAN	GAK_HUMAN	GBRR3_HUMAN	GGT1_HUMAN	GLR_HUMAN	GRIK5_HUMAN	HCN4_HUMAN	INSR_HUMAN	KCC1D_HUMAN	LAT2_HUMAN	LIMK2_HUMAN	MET_HUMAN	MK08_HUMAN	MMP16_HUMAN	MYO3B_HUMAN	NEP_HUMAN	P2RY8_HUMAN	PE2R3_HUMAN	PKN2_HUMAN	PSA4_HUMAN	S1PR5_HUMAN	SSR5_HUMAN	TPP2_HUMAN	TRPV4_HUMAN	UBP32_HUMAN
	AID97	42	5HT1B_HUMAN	5HT2C_HUMAN	ADA10_HUMAN	ADA2B_HUMAN	AT1A4_HUMAN	AT1B2_HUMAN	ATS5_HUMAN	CASP7_HUMAN	CATF_HUMAN	CCR4_HUMAN	CDK17_HUMAN	EPHA7_HUMAN	EPHA8_HUMAN	FA10_HUMAN	FA12_HUMAN	FER_HUMAN	FGFR2_HUMAN	GBRR1_HUMAN	GBRR3_HUMAN	GGT1_HUMAN	GLR_HUMAN	GRK4_HUMAN	KCC1D_HUMAN	KCNQ5_HUMAN	LIMK1_HUMAN	LT4R1_HUMAN	M3K5_HUMAN	M3K7_HUMAN	MERTK_HUMAN	MMP16_HUMAN	MOT1_HUMAN	MRP1_HUMAN	NEP_HUMAN	P2RY2_HUMAN	PACR_HUMAN	RIOK1_HUMAN	SEPR_HUMAN	SL9A2_HUMAN	ST32B_HUMAN	TIE1_HUMAN	TLL2_HUMAN	TRPV4_HUMAN
	AID99	4	KC1D_HUMAN	KCNQ5_HUMAN	NR2E3_HUMAN	VDR_HUMAN
	AID101	7	5HT1B_HUMAN	FA10_HUMAN	GBRR3_HUMAN	GSK3A_HUMAN	KCNH2_HUMAN	PACR_HUMAN	VDR_HUMAN
	AID103	36	5HT1B_HUMAN	5HT2C_HUMAN	ACM2_HUMAN	ADA10_HUMAN	ADAM8_HUMAN	AT1A4_HUMAN	ATNG_HUMAN	CATF_HUMAN	CCR2_HUMAN	CCRL1_HUMAN	CDK9_HUMAN	E2AK4_HUMAN	EPHA7_HUMAN	EPHA8_HUMAN	FPR3_HUMAN	GAK_HUMAN	GBRR3_HUMAN	GGT1_HUMAN	GLR_HUMAN	KCC1D_HUMAN	LIMK1_HUMAN	LIMK2_HUMAN	LPAR3_HUMAN	M3K11_HUMAN	MELK_HUMAN	MET_HUMAN	MMP16_HUMAN	PACR_HUMAN	PDK3_HUMAN	PE2R3_HUMAN	RXRG_HUMAN	SEPR_HUMAN	SIK2_HUMAN	STK4_HUMAN	TLL2_HUMAN	TRPV4_HUMAN
	AID105	10	5HT1B_HUMAN	AURKB_HUMAN	CDK5_HUMAN	EAA1_HUMAN	EPHA6_HUMAN	GSK3B_HUMAN	RXRG_HUMAN	SIK2_HUMAN	SL9A2_HUMAN	VDR_HUMAN
	AID107	40	5HT1B_HUMAN	5HT2C_HUMAN	ACM2_HUMAN	ADAM8_HUMAN	ADRB1_HUMAN	AKT1_HUMAN	ARBK1_HUMAN	AURKA_HUMAN	CASPA_HUMAN	CCRL1_HUMAN	CDK9_HUMAN	CTR4_HUMAN	FGFR2_HUMAN	GAK_HUMAN	GLR_HUMAN	GRIK5_HUMAN	HCN4_HUMAN	KCC1D_HUMAN	KCC2A_HUMAN	KCC2B_HUMAN	KCNC1_HUMAN	KCNH2_HUMAN	KPCG_HUMAN	LIMK2_HUMAN	LPAR3_HUMAN	M3K11_HUMAN	MET_HUMAN	MMP16_HUMAN	MOT1_HUMAN	NEP_HUMAN	PACR_HUMAN	PE2R4_HUMAN	PLK5_HUMAN	PSYR_HUMAN	RXRG_HUMAN	S1PR5_HUMAN	SIK2_HUMAN	SSR5_HUMAN	STK16_HUMAN	TLL2_HUMAN
	AID109	7	BCR_HUMAN	CSK22_HUMAN	FER_HUMAN	KCND2_HUMAN	TBB3_HUMAN	THB_HUMAN	VDR_HUMAN
	AID111	3	EAA2_HUMAN	KLKB1_HUMAN	RXRG_HUMAN
	AID113	4	BCR_HUMAN	RXRG_HUMAN	TRPV4_HUMAN	VDR_HUMAN
	AID115	4	CDK9_HUMAN	GBRR1_HUMAN	RXRG_HUMAN	VDR_HUMAN
	AID117	2	CNGA2_HUMAN	SCNNG_HUMAN
	AID119	3	GBRR1_HUMAN	RXRG_HUMAN	VDR_HUMAN
	AID121	4	GBRR1_HUMAN	GBRR3_HUMAN	RXRG_HUMAN	VDR_HUMAN
	AID123	3	GBRR1_HUMAN	RXRG_HUMAN	VDR_HUMAN
	AID125	2	RXRG_HUMAN	VDR_HUMAN
	AID127	8	CHK1_HUMAN	EPHB3_HUMAN	GRIK5_HUMAN	IRK8_HUMAN	KPCG_HUMAN	S12A3_HUMAN	SCNNG_HUMAN	VDR_HUMAN
	AID129	7	ADA10_HUMAN	AURKB_HUMAN	CDK9_HUMAN	GBRR1_HUMAN	KCC1D_HUMAN	KCNH2_HUMAN	TPP2_HUMAN
	AID131	11	5HT2C_HUMAN	AT1B3_HUMAN	AURKB_HUMAN	CDK4_HUMAN	FER_HUMAN	GRIK1_HUMAN	KCC1D_HUMAN	SATT_HUMAN	TBB3_HUMAN	THB_HUMAN	VDR_HUMAN
	AID133	3	GBRR1_HUMAN	KCC1D_HUMAN	VDR_HUMAN
	AID135	18	AURKB_HUMAN	CASP8_HUMAN	DAPK1_HUMAN	EAA1_HUMAN	FGFR2_HUMAN	GTR1_HUMAN	HIPK4_HUMAN	M3K11_HUMAN	MDR1_HUMAN	NR2E3_HUMAN	PACR_HUMAN	PSA1_HUMAN	RXRA_HUMAN	RYR2_HUMAN	SC6A1_HUMAN	TBB3_HUMAN	THB_HUMAN	VDR_HUMAN
	AID137	8	CDK9_HUMAN	FER_HUMAN	GBRR1_HUMAN	GRIK5_HUMAN	KCC1D_HUMAN	NEP_HUMAN	PSA4_HUMAN	VDR_HUMAN
	AID139	4	CDK9_HUMAN	GBRR3_HUMAN	KCC1D_HUMAN	VDR_HUMAN
	AID141	9	CDK4_HUMAN	CDK9_HUMAN	GLR_HUMAN	HCN3_HUMAN	LPAR3_HUMAN	SATT_HUMAN	TBB3_HUMAN	TRPC6_HUMAN	VDR_HUMAN
	AID143	6	ATNG_HUMAN	CDK9_HUMAN	HCN4_HUMAN	KCC1D_HUMAN	LPAR3_HUMAN	VDR_HUMAN
	AID145	7	CDK9_HUMAN	GAK_HUMAN	GBRR3_HUMAN	HCN4_HUMAN	KCC1D_HUMAN	NR1H4_HUMAN	VDR_HUMAN
	AID147	9	5HT2B_HUMAN	BMPR2_HUMAN	CAC1D_HUMAN	CACB2_HUMAN	MAPK2_HUMAN	SCN2A_HUMAN	TA2R_HUMAN	TRPM5_HUMAN	WEE1_HUMAN
	AID149	542	5HT1A_HUMAN	5HT1D_HUMAN	5HT1F_HUMAN	5HT2A_HUMAN	5HT2B_HUMAN	5HT3B_HUMAN	5HT4R_HUMAN	5HT5A_HUMAN	5HT6R_HUMAN	AA2AR_HUMAN	AA3R_HUMAN	AAPK2_HUMAN	ABCC8_HUMAN	ABL2_HUMAN	ACE2_HUMAN	ACE_HUMAN	ACHA3_HUMAN	ACHA5_HUMAN	ACHA9_HUMAN	ACHA_HUMAN	ACHB3_HUMAN	ACM2_HUMAN	ACM5_HUMAN	ACRO_HUMAN	ACV1C_HUMAN	ACVL1_HUMAN	ACVR1_HUMAN	ADA15_HUMAN	ADA17_HUMAN	ADA1B_HUMAN	ADA1D_HUMAN	ADA2A_HUMAN	ADA2C_HUMAN	ADA33_HUMAN	ADCK4_HUMAN	ADRB1_HUMAN	ADRB3_HUMAN	AGTR2_HUMAN	AKT1_HUMAN	AKT3_HUMAN	ALK_HUMAN	AMHR2_HUMAN	AMPB_HUMAN	AMPE_HUMAN	AMPL_HUMAN	ANDR_HUMAN	APJ_HUMAN
	AID151	50	5HT3B_HUMAN	ADA2C_HUMAN	ADCK4_HUMAN	AMPE_HUMAN	BMP2K_HUMAN	BRS3_HUMAN	CCR3_HUMAN	CCR7_HUMAN	CLK4_HUMAN	CX3C1_HUMAN	CXCR2_HUMAN	CXCR5_HUMAN	DAPK3_HUMAN	FACE2_HUMAN	FFAR3_HUMAN	GRPR_HUMAN	HIPK1_HUMAN	HIPK4_HUMAN	HRH1_HUMAN	HRH3_HUMAN	HRH4_HUMAN	IKKA_HUMAN	KC1AL_HUMAN	KCC2D_HUMAN	KCMA1_HUMAN	KS6A2_HUMAN	LACTB_HUMAN	LPAR6_HUMAN	MAPK5_HUMAN	MK03_HUMAN	NEK4_HUMAN	NLK_HUMAN	NPY5R_HUMAN	OR1D2_HUMAN	P2RY6_HUMAN	P2Y14_HUMAN	PPARA_HUMAN	PRP4B_HUMAN	ROCK1_HUMAN	S12A1_HUMAN	S19A1_HUMAN	S1PR2_HUMAN	SCN1A_HUMAN	SCN2A_HUMAN	SIK1_HUMAN	SL9A1_HUMAN	SLK_HUMAN
	AID153	146	5HT1D_HUMAN	5HT2A_HUMAN	AA2BR_HUMAN	AAPK2_HUMAN	ACE_HUMAN	ACHA5_HUMAN	ADA1B_HUMAN	ADRB1_HUMAN	AKT3_HUMAN	AMHR2_HUMAN	AMPM1_HUMAN	ANPRA_HUMAN	ASIC3_HUMAN	AT1A4_HUMAN	ATNG_HUMAN	ATS4_HUMAN	ATS5_HUMAN	BAP1_HUMAN	BMX_HUMAN	BRAF_HUMAN	BRSK1_HUMAN	CAC1F_HUMAN	CACB2_HUMAN	CAN2_HUMAN	CASP7_HUMAN	CASPE_HUMAN	CDC7_HUMAN	CDK18_HUMAN	CDK5_HUMAN	CLCN1_HUMAN	CNGA1_HUMAN	CRCM1_HUMAN	CSKP_HUMAN	CTR4_HUMAN	CTRO_HUMAN	CXCR7_HUMAN	E2AK4_HUMAN	EAA5_HUMAN	ECE1_HUMAN	ENTK_HUMAN	EPHA2_HUMAN	EPHA6_HUMAN	ERBB4_HUMAN	ERN1_HUMAN	ESR1_HUMAN	FA10_HUMAN	FGFR1_HUMAN
	AID155	7	ESR1_HUMAN	IRK12_HUMAN	KCNH2_HUMAN	KCNKA_HUMAN	RK_HUMAN	SCNNB_HUMAN	VDR_HUMAN
	AID157	15	ACHA5_HUMAN	AT1A3_HUMAN	EPHA6_HUMAN	ESR1_HUMAN	ICLN_HUMAN	IRK12_HUMAN	KCC2B_HUMAN	KCNH2_HUMAN	KCNKA_HUMAN	P2RX4_HUMAN	PCP_HUMAN	RK_HUMAN	SIK1_HUMAN	TRY2_HUMAN	VDR_HUMAN
	AID159	131	5HT3A_HUMAN	ACM2_HUMAN	ADA1B_HUMAN	ADRB1_HUMAN	AGTR1_HUMAN	AKT3_HUMAN	AMPM1_HUMAN	AMPN_HUMAN	APOA_HUMAN	ARAF_HUMAN	ARBK1_HUMAN	ASIC3_HUMAN	AT1A4_HUMAN	ATP4A_HUMAN	ATS4_HUMAN	ATS5_HUMAN	AURKC_HUMAN	BCR_HUMAN	BMX_HUMAN	BRAF_HUMAN	BRSK1_HUMAN	CAC1F_HUMAN	CAC1G_HUMAN	CACB2_HUMAN	CAN2_HUMAN	CASP7_HUMAN	CASPE_HUMAN	CATB_HUMAN	CCR4_HUMAN	CCR6_HUMAN	CDK5_HUMAN	CLCN1_HUMAN	CNGA1_HUMAN	CSKP_HUMAN	E2AK4_HUMAN	ECE1_HUMAN	ECE2_HUMAN	EPHA2_HUMAN	EPHA6_HUMAN	ERBB4_HUMAN	ERN1_HUMAN	ESR1_HUMAN	FA10_HUMAN	FA11_HUMAN	FAK2_HUMAN	FGR_HUMAN	FLT3_HUMAN
	AID161	42	5HT2A_HUMAN	ACHA5_HUMAN	AMPB_HUMAN	AMPM2_HUMAN	AMPN_HUMAN	ARAF_HUMAN	AT1A1_HUMAN	BMR1B_HUMAN	BRSK2_HUMAN	CAC1A_HUMAN	CBPM_HUMAN	CCR10_HUMAN	CDK4_HUMAN	CLPP_HUMAN	DRD4_HUMAN	ESR1_HUMAN	FFAR4_HUMAN	IRK12_HUMAN	KCC2B_HUMAN	KCNB1_HUMAN	KCNH2_HUMAN	KCNKA_HUMAN	LPAR1_HUMAN	M3K4_HUMAN	M4K3_HUMAN	MK10_HUMAN	MMP7_HUMAN	MP2K2_HUMAN	MSHR_HUMAN	NAC1_HUMAN	NMUR1_HUMAN	OPRD_HUMAN	PAR1_HUMAN	PCP_HUMAN	RIPK3_HUMAN	RK_HUMAN	SIK1_HUMAN	TRPM3_HUMAN	TRYG1_HUMAN	VDR_HUMAN	VRK2_HUMAN	XPP1_HUMAN
	AID163	550	5HT1A_HUMAN	5HT1D_HUMAN	5HT1F_HUMAN	5HT2A_HUMAN	5HT2B_HUMAN	5HT2C_HUMAN	5HT3B_HUMAN	5HT4R_HUMAN	5HT5A_HUMAN	5HT6R_HUMAN	AA2AR_HUMAN	AA3R_HUMAN	AAPK1_HUMAN	AAPK2_HUMAN	ABCC8_HUMAN	ACE_HUMAN	ACHA3_HUMAN	ACHA4_HUMAN	ACHA9_HUMAN	ACHA_HUMAN	ACHB3_HUMAN	ACM2_HUMAN	ACM3_HUMAN	ACM5_HUMAN	ACRO_HUMAN	ACV1C_HUMAN	ACVL1_HUMAN	ACVR1_HUMAN	ADA15_HUMAN	ADA17_HUMAN	ADA1B_HUMAN	ADA1D_HUMAN	ADA2A_HUMAN	ADA2C_HUMAN	ADA33_HUMAN	ADAM8_HUMAN	ADCK3_HUMAN	ADCK4_HUMAN	ADRB1_HUMAN	ADRB3_HUMAN	AGTR2_HUMAN	AKT1_HUMAN	AKT3_HUMAN	AMHR2_HUMAN	AMPB_HUMAN	AMPE_HUMAN	AMPL_HUMAN
	AID165	15	ACH10_HUMAN	ACHA5_HUMAN	AT1A3_HUMAN	ESR1_HUMAN	IRK12_HUMAN	KCC2B_HUMAN	KCNH2_HUMAN	KCNKA_HUMAN	MMP7_HUMAN	OPRD_HUMAN	P2RX4_HUMAN	RK_HUMAN	SC5A1_HUMAN	SIK1_HUMAN	VDR_HUMAN
	AID167	42	5HT2A_HUMAN	ACH10_HUMAN	ACHA5_HUMAN	AMPM2_HUMAN	ANPRB_HUMAN	AT1A1_HUMAN	AT1A3_HUMAN	CCR10_HUMAN	CLPP_HUMAN	DRD4_HUMAN	EPHA6_HUMAN	ESR1_HUMAN	FAK2_HUMAN	GRK6_HUMAN	GRPR_HUMAN	HCN3_HUMAN	IRK12_HUMAN	KCC2B_HUMAN	KCMA1_HUMAN	KCNB1_HUMAN	KCNH2_HUMAN	KCNKA_HUMAN	LPAR5_HUMAN	M3K4_HUMAN	M4K3_HUMAN	MARK2_HUMAN	MK10_HUMAN	MMP7_HUMAN	MP2K2_HUMAN	MSHR_HUMAN	NMDZ1_HUMAN	P2RX4_HUMAN	PAR1_HUMAN	RIPK3_HUMAN	RK_HUMAN	SIK1_HUMAN	TOPK_HUMAN	TRPM3_HUMAN	TRYG1_HUMAN	UR2R_HUMAN	VDR_HUMAN	XPP1_HUMAN
	AID169	9	5HT2B_HUMAN	BCR_HUMAN	BMR1B_HUMAN	EPHA6_HUMAN	FA10_HUMAN	HUNK_HUMAN	MMP9_HUMAN	TA2R_HUMAN	WEE1_HUMAN
	AID171	134	5HT1D_HUMAN	5HT2A_HUMAN	AA2BR_HUMAN	ACE_HUMAN	ACHA5_HUMAN	ADA1B_HUMAN	ADRB1_HUMAN	AKT3_HUMAN	AMPM1_HUMAN	ANPRA_HUMAN	ASIC3_HUMAN	AT1B2_HUMAN	ATG4B_HUMAN	ATP4A_HUMAN	ATS4_HUMAN	ATS5_HUMAN	BMX_HUMAN	BRAF_HUMAN	BRSK1_HUMAN	CAC1F_HUMAN	CAC1G_HUMAN	CACB1_HUMAN	CACB2_HUMAN	CAN2_HUMAN	CASP7_HUMAN	CASPE_HUMAN	CATC_HUMAN	CCRL1_HUMAN	CDC7_HUMAN	CDK18_HUMAN	CDK5_HUMAN	CLCN1_HUMAN	CNGA1_HUMAN	CSKP_HUMAN	CTRO_HUMAN	EPHA2_HUMAN	EPHA6_HUMAN	ERBB4_HUMAN	ERN1_HUMAN	ESR1_HUMAN	FA10_HUMAN	FGFR1_HUMAN	FGR_HUMAN	GBRA6_HUMAN	GBRR2_HUMAN	GPR34_HUMAN	GPR84_HUMAN
	AID173	0
	AID175	7	ESR1_HUMAN	IRK12_HUMAN	KCNH2_HUMAN	KCNKA_HUMAN	RK_HUMAN	S6A13_HUMAN	VDR_HUMAN
	AID177	15	CAC1G_HUMAN	CX3C1_HUMAN	FA10_HUMAN	GBRA6_HUMAN	GPR17_HUMAN	GTR1_HUMAN	IRK5_HUMAN	KCNC2_HUMAN	MMP9_HUMAN	OR1D2_HUMAN	RYR3_HUMAN	SENP1_HUMAN	TA2R_HUMAN	TRPM4_HUMAN	WEE1_HUMAN
	AID179	3	AURKA_HUMAN	KLK3_HUMAN	SC5A1_HUMAN
	AID192	9	E2AK2_HUMAN	GBRA5_HUMAN	GRIK5_HUMAN	KCNN1_HUMAN	MMP9_HUMAN	MP2K1_HUMAN	NR2E3_HUMAN	S12A3_HUMAN	TRPA1_HUMAN
	AID200	4	AT1B1_HUMAN	CAC1B_HUMAN	E2AK2_HUMAN	SC6A3_HUMAN
	AID206	0
	AID212	332	5HT1A_HUMAN	5HT1B_HUMAN	5HT1E_HUMAN	5HT2A_HUMAN	5HT2C_HUMAN	5HT3B_HUMAN	AA2AR_HUMAN	AA2BR_HUMAN	ACE2_HUMAN	ACHA3_HUMAN	ACHA4_HUMAN	ACHA5_HUMAN	ACHA7_HUMAN	ACHA_HUMAN	ACHB2_HUMAN	ACHB4_HUMAN	ACK1_HUMAN	ACM1_HUMAN	ACM3_HUMAN	ADA1D_HUMAN	ADA2A_HUMAN	ADA2B_HUMAN	ADA33_HUMAN	ADAM8_HUMAN	ADCK3_HUMAN	ADT1_HUMAN	AFG32_HUMAN	AGTR2_HUMAN	AKT3_HUMAN	AMPL_HUMAN	ANPRB_HUMAN	APOA_HUMAN	ARBK2_HUMAN	ASIC3_HUMAN	AT12A_HUMAN	AT1A2_HUMAN	AT2A1_HUMAN	ATNG_HUMAN	ATP4A_HUMAN	ATS1_HUMAN	ATS4_HUMAN	BACE2_HUMAN	BAP1_HUMAN	BCR_HUMAN	BMP2K_HUMAN	BRAF_HUMAN	C1R_HUMAN
	AID220	0
	AID248	28	ABCC8_HUMAN	APJ_HUMAN	BCR_HUMAN	CAC1B_HUMAN	CAC1G_HUMAN	CAC1H_HUMAN	CXCR4_HUMAN	E2AK2_HUMAN	ERBB3_HUMAN	GPC6A_HUMAN	GRM3_HUMAN	JAK2_HUMAN	KCC1D_HUMAN	LAT3_HUMAN	LCAP_HUMAN	MTOR_HUMAN	NPFF2_HUMAN	P2RX6_HUMAN	PCP_HUMAN	PSB6_HUMAN	RET_HUMAN	S12A3_HUMAN	SCNND_HUMAN	STF1_HUMAN	STK39_HUMAN	TLL2_HUMAN	VDR_HUMAN	VGFR3_HUMAN
	AID250	48	5HT4R_HUMAN	ACHA6_HUMAN	ADA2A_HUMAN	ADRB3_HUMAN	AT1A3_HUMAN	AT2A1_HUMAN	AT2A2_HUMAN	BLK_HUMAN	BTK_HUMAN	CAC1F_HUMAN	CLCN2_HUMAN	CNR1_HUMAN	DCLK3_HUMAN	DNPEP_HUMAN	DRD4_HUMAN	DYRK2_HUMAN	GHRHR_HUMAN	GIPR_HUMAN	GNRHR_HUMAN	GTR1_HUMAN	HCAR3_HUMAN	HCN3_HUMAN	HRH2_HUMAN	IRAK4_HUMAN	KCMA1_HUMAN	KCNA4_HUMAN	KCNH1_HUMAN	KPCD2_HUMAN	KS6A6_HUMAN	LCK_HUMAN	MAPK2_HUMAN	MAPK3_HUMAN	MYO3A_HUMAN	NALD2_HUMAN	NMUR1_HUMAN	NPFF1_HUMAN	NPY2R_HUMAN	NPY4R_HUMAN	P2Y12_HUMAN	PCSK5_HUMAN	PF2R_HUMAN	PKN1_HUMAN	PRGR_HUMAN	S12A3_HUMAN	TOPK_HUMAN	TRFR_HUMAN	TRPM5_HUMAN
	AID256	14	ABCC8_HUMAN	ACHB2_HUMAN	CASP7_HUMAN	CCR3_HUMAN	CLCN1_HUMAN	FYN_HUMAN	GRIK1_HUMAN	HCK_HUMAN	LAT3_HUMAN	LPAR1_HUMAN	NIM1_HUMAN	RXFP1_HUMAN	VDR_HUMAN	VGFR2_HUMAN
	AID264	26	5HT3B_HUMAN	ACHB2_HUMAN	AMPM2_HUMAN	BMR1A_HUMAN	CASP5_HUMAN	CASR_HUMAN	CBPA2_HUMAN	DRD3_HUMAN	FAK1_HUMAN	FES_HUMAN	FLT3_HUMAN	GCR_HUMAN	GRIA2_HUMAN	KCC4_HUMAN	KCNA1_HUMAN	M4K1_HUMAN	NR1H4_HUMAN	OPRX_HUMAN	P2RX7_HUMAN	PAR4_HUMAN	PTAFR_HUMAN	RIOK3_HUMAN	SC5A1_HUMAN	TRPM2_HUMAN	TSSK1_HUMAN	XPP1_HUMAN
	AID270	188	5HT1A_HUMAN	5HT2B_HUMAN	5HT3B_HUMAN	AA2BR_HUMAN	ABCC9_HUMAN	ACHA3_HUMAN	ACHA6_HUMAN	ACHA7_HUMAN	ACHA_HUMAN	ADA15_HUMAN	ADA2A_HUMAN	ADCK4_HUMAN	AMPM1_HUMAN	ANPRA_HUMAN	ANPRB_HUMAN	AT1A1_HUMAN	AT2A1_HUMAN	ATNG_HUMAN	AURKB_HUMAN	BACE2_HUMAN	BCR_HUMAN	BMR1B_HUMAN	BMX_HUMAN	BRAF_HUMAN	BRSK2_HUMAN	CAC1C_HUMAN	CAC1H_HUMAN	CACB3_HUMAN	CACB4_HUMAN	CALCR_HUMAN	CASP2_HUMAN	CASP5_HUMAN	CASP8_HUMAN	CASR_HUMAN	CATZ_HUMAN	CBPA2_HUMAN	CBPM_HUMAN	CDK13_HUMAN	CDK3_HUMAN	CDKL1_HUMAN	CFAD_HUMAN	CHK2_HUMAN	CLCA2_HUMAN	CLK2_HUMAN	CLK3_HUMAN	CLK4_HUMAN	CLPP_HUMAN
	AID292	320	5HT1F_HUMAN	5HT2A_HUMAN	5HT2B_HUMAN	5HT3A_HUMAN	5HT3B_HUMAN	5HT7R_HUMAN	AA1R_HUMAN	AA3R_HUMAN	AAPK2_HUMAN	ABCC8_HUMAN	ABL1_HUMAN	ACH10_HUMAN	ACHA4_HUMAN	ACHA_HUMAN	ACM1_HUMAN	ACVR1_HUMAN	ADA10_HUMAN	ADA12_HUMAN	ADA17_HUMAN	ADA2A_HUMAN	ADAM8_HUMAN	AGTR1_HUMAN	AMPB_HUMAN	AMPE_HUMAN	AMPL_HUMAN	AMPM1_HUMAN	ANKK1_HUMAN	APJ_HUMAN	AT1A3_HUMAN	AT1B1_HUMAN	AT2A2_HUMAN	ATG4B_HUMAN	ATP4A_HUMAN	ATS1_HUMAN	AVR2A_HUMAN	BAP1_HUMAN	BKRB1_HUMAN	BKRB2_HUMAN	BMR1B_HUMAN	BRAF_HUMAN	CAC1B_HUMAN	CAC1D_HUMAN	CAC1E_HUMAN	CAC1F_HUMAN	CAC1G_HUMAN	CAC1H_HUMAN	CAC1I_HUMAN
	AID296	0
	AID328	20	AGTR1_HUMAN	ASIC3_HUMAN	AT1B1_HUMAN	AT2A1_HUMAN	ATP4B_HUMAN	CAC1B_HUMAN	CAC1H_HUMAN	E2AK2_HUMAN	GBRA5_HUMAN	GPC6A_HUMAN	KCC1D_HUMAN	KCNC4_HUMAN	LAT3_HUMAN	NR1H4_HUMAN	S19A1_HUMAN	S29A1_HUMAN	SCNNA_HUMAN	TRPA1_HUMAN	TRPC6_HUMAN	TRPM8_HUMAN
	AID330	2	E2AK2_HUMAN	RYR3_HUMAN
	AID371	33	ACE_HUMAN	ACHA5_HUMAN	ACHA6_HUMAN	ACHA_HUMAN	ACM3_HUMAN	BCR_HUMAN	CAC1F_HUMAN	CATC_HUMAN	CNGA1_HUMAN	CXCR2_HUMAN	DDR1_HUMAN	EGFR_HUMAN	ERBB3_HUMAN	ESR1_HUMAN	GLRB_HUMAN	IRK10_HUMAN	KCNH2_HUMAN	KCNK9_HUMAN	KCNKI_HUMAN	MDR1_HUMAN	MERTK_HUMAN	NR1H4_HUMAN	P2RY2_HUMAN	PACR_HUMAN	PGFRB_HUMAN	RYR3_HUMAN	SC5A7_HUMAN	SC6A2_HUMAN	SCN3A_HUMAN	TPP2_HUMAN	UBP32_HUMAN	VDR_HUMAN	XPP1_HUMAN
	AID426	2	ESR1_HUMAN	NR1H4_HUMAN
	AID430	11	ABL1_HUMAN	AGTR1_HUMAN	CASP7_HUMAN	ESR1_HUMAN	GRM2_HUMAN	IGF1R_HUMAN	OPRD_HUMAN	OPRM_HUMAN	SENP7_HUMAN	THB_HUMAN	VDR_HUMAN
	AID431	17	ABL1_HUMAN	AGTR1_HUMAN	APJ_HUMAN	ESR1_HUMAN	GABR1_HUMAN	GRM2_HUMAN	KCNH4_HUMAN	KKCC2_HUMAN	LT4R1_HUMAN	MC4R_HUMAN	OPRD_HUMAN	OPRM_HUMAN	PSA1_HUMAN	SENP6_HUMAN	SENP7_HUMAN	THB_HUMAN	VDR_HUMAN
	AID444	167	5HT3A_HUMAN	5HT3B_HUMAN	ACE_HUMAN	ACHA4_HUMAN	ACHA5_HUMAN	ACHA7_HUMAN	ACM1_HUMAN	ACM4_HUMAN	ACM5_HUMAN	ACPH_HUMAN	ACV1B_HUMAN	ACVL1_HUMAN	ADA17_HUMAN	ADA2A_HUMAN	ADAM8_HUMAN	AMHR2_HUMAN	AMPM2_HUMAN	APJ_HUMAN	ASIC3_HUMAN	AT12A_HUMAN	AT1A4_HUMAN	AT2A1_HUMAN	AURKA_HUMAN	AVR2B_HUMAN	BAP1_HUMAN	BRD4_HUMAN	C1S_HUMAN	CAN2_HUMAN	CASR_HUMAN	CATF_HUMAN	CATG_HUMAN	CATH_HUMAN	CATO_HUMAN	CATS_HUMAN	CBPA2_HUMAN	CCR6_HUMAN	CDK18_HUMAN	CDK6_HUMAN	CDKL3_HUMAN	CHK1_HUMAN	CHK2_HUMAN	CNGA2_HUMAN	CRFR1_HUMAN	CTR4_HUMAN	DAPK1_HUMAN	E2AK2_HUMAN	ELNE_HUMAN
	AID463	5	AGTR1_HUMAN	BRD4_HUMAN	PE2R4_HUMAN	THB_HUMAN	VDR_HUMAN
	AID464	513	5HT1B_HUMAN	5HT1E_HUMAN	5HT2C_HUMAN	5HT3B_HUMAN	5HT7R_HUMAN	AA2AR_HUMAN	AA2BR_HUMAN	AAPK1_HUMAN	ABCC8_HUMAN	ABCC9_HUMAN	ABL1_HUMAN	ABL2_HUMAN	ACH10_HUMAN	ACHA4_HUMAN	ACHA5_HUMAN	ACHA6_HUMAN	ACHA7_HUMAN	ACHB3_HUMAN	ACHB4_HUMAN	ACM1_HUMAN	ACM5_HUMAN	ACPH_HUMAN	ACV1C_HUMAN	ADA1B_HUMAN	ADA1D_HUMAN	ADA2A_HUMAN	ADA2C_HUMAN	ADA33_HUMAN	ADAM8_HUMAN	ADAM9_HUMAN	ADCK3_HUMAN	ADCK4_HUMAN	ADRB2_HUMAN	ADT1_HUMAN	AKT2_HUMAN	AKT3_HUMAN	ANDR_HUMAN	ANKK1_HUMAN	APOA_HUMAN	ARBK1_HUMAN	ASIC3_HUMAN	AT1A2_HUMAN	AT1A4_HUMAN	AT1B1_HUMAN	AT1B2_HUMAN	AT1B3_HUMAN	AT2A2_HUMAN
	AID465	154	5HT1B_HUMAN	ACHA4_HUMAN	ACHA7_HUMAN	ACHB4_HUMAN	ACM4_HUMAN	ADA2A_HUMAN	ADA33_HUMAN	AGTR1_HUMAN	ATP4B_HUMAN	CAC1G_HUMAN	CACB2_HUMAN	CASP1_HUMAN	CASP4_HUMAN	CASP7_HUMAN	CASPA_HUMAN	CASPE_HUMAN	CATC_HUMAN	CBPA1_HUMAN	CBPA5_HUMAN	CCKAR_HUMAN	CCR2_HUMAN	CCR6_HUMAN	CDK14_HUMAN	CDK3_HUMAN	CDK5_HUMAN	CDK9_HUMAN	CELA1_HUMAN	CFAB_HUMAN	CSK21_HUMAN	CXCR3_HUMAN	DAPK1_HUMAN	DAPK2_HUMAN	DDR1_HUMAN	EGFR_HUMAN	EPHA6_HUMAN	EPHA7_HUMAN	EPHA8_HUMAN	EPHB2_HUMAN	EPHB6_HUMAN	ERBB2_HUMAN	ESR1_HUMAN	FA10_HUMAN	FA12_HUMAN	FER_HUMAN	GABR1_HUMAN	GABR2_HUMAN	GAK_HUMAN
	AID540	2	NR1H4_HUMAN	RXRA_HUMAN
	AID541	2	NR1H4_HUMAN	RXRA_HUMAN
	AID543	2	ESR1_HUMAN	NR1H4_HUMAN
	AID544	2	NR1H4_HUMAN	RXRA_HUMAN
	AID573	8	ACM1_HUMAN	CCR6_HUMAN	EPHB1_HUMAN	ERBB2_HUMAN	MP2K1_HUMAN	PSA1_HUMAN	TPP2_HUMAN	UBP32_HUMAN
	AID575	20	AGTR1_HUMAN	BAP1_HUMAN	EGFR_HUMAN	EPHA8_HUMAN	ESR1_HUMAN	FA10_HUMAN	IRK8_HUMAN	KCNH2_HUMAN	LIMK1_HUMAN	LT4R1_HUMAN	M3K19_HUMAN	M3K7_HUMAN	MMP16_HUMAN	RAF1_HUMAN	SCN2A_HUMAN	SCN5A_HUMAN	THB_HUMAN	TLL2_HUMAN	VACHT_HUMAN	VDR_HUMAN
	AID580	7	CCR6_HUMAN	EPHA6_HUMAN	ESR1_HUMAN	FA10_HUMAN	IRAK3_HUMAN	PE2R4_HUMAN	VDR_HUMAN
	AID589	6	ACE_HUMAN	CASP7_HUMAN	ESR1_HUMAN	MMP14_HUMAN	SENP6_HUMAN	THB_HUMAN
	AID590	6	ACE_HUMAN	CASP7_HUMAN	ESR1_HUMAN	MMP14_HUMAN	SENP6_HUMAN	THB_HUMAN
	AID593	9	CASP7_HUMAN	ESR1_HUMAN	GSK3A_HUMAN	PARK7_HUMAN	STK16_HUMAN	THB_HUMAN	TRFR_HUMAN	VACHT_HUMAN	VDR_HUMAN
	AID595	2	CSK21_HUMAN	THB_HUMAN
	AID598	17	AGTR1_HUMAN	AKT3_HUMAN	AT2A1_HUMAN	CATL2_HUMAN	CDK18_HUMAN	EPHB6_HUMAN	ESR1_HUMAN	ESR2_HUMAN	FGFR2_HUMAN	KCC2B_HUMAN	MMP7_HUMAN	MTLR_HUMAN	OPRM_HUMAN	RAF1_HUMAN	RXRG_HUMAN	THB_HUMAN	VDR_HUMAN
	AID603	27	ACHA4_HUMAN	AT12A_HUMAN	CASP7_HUMAN	CDK2_HUMAN	ESR1_HUMAN	ESR2_HUMAN	GBRA3_HUMAN	GBRB3_HUMAN	GPR55_HUMAN	GTR1_HUMAN	HRH1_HUMAN	KC1A_HUMAN	KCNH2_HUMAN	LCK_HUMAN	M3K8_HUMAN	MK01_HUMAN	MRP1_HUMAN	NEK3_HUMAN	NTCP2_HUMAN	P2RX3_HUMAN	PD2R_HUMAN	SBK1_HUMAN	SCN3A_HUMAN	THB_HUMAN	TRPA1_HUMAN	VDR_HUMAN	VGFR3_HUMAN
	AID620	47	AA2BR_HUMAN	ACPH_HUMAN	ADA10_HUMAN	ADRB2_HUMAN	AGTR1_HUMAN	BRD4_HUMAN	CASPA_HUMAN	CATL2_HUMAN	CLTR1_HUMAN	CXCR2_HUMAN	DDR1_HUMAN	EPHB3_HUMAN	FYN_HUMAN	GAK_HUMAN	GRK4_HUMAN	GRK7_HUMAN	HIPK2_HUMAN	INSR_HUMAN	KCNH2_HUMAN	KCNK9_HUMAN	LPAR2_HUMAN	LYN_HUMAN	MC5R_HUMAN	MKNK1_HUMAN	MMP19_HUMAN	MP2K1_HUMAN	MTLR_HUMAN	NAC1_HUMAN	NMDE2_HUMAN	NMDE3_HUMAN	OPRD_HUMAN	P2RX1_HUMAN	P2RX2_HUMAN	PPARG_HUMAN	RIPK1_HUMAN	S19A1_HUMAN	SRC_HUMAN	SSR5_HUMAN	ST38L_HUMAN	STK4_HUMAN	TRFR_HUMAN	TRPM5_HUMAN	TS1R2_HUMAN	UROK_HUMAN	VDR_HUMAN	VRK2_HUMAN	YES_HUMAN
	AID626	5	AMPM2_HUMAN	AURKA_HUMAN	CASP7_HUMAN	THB_HUMAN	TRFR_HUMAN
	AID641	2	ESR2_HUMAN	OX2R_HUMAN
	AID642	1	ACHA4_HUMAN
	AID645	2	ESR1_HUMAN	VDR_HUMAN
	AID647	27	5HT1A_HUMAN	AMPL_HUMAN	BMP1_HUMAN	EPHA2_HUMAN	EPHB3_HUMAN	FA12_HUMAN	FPR3_HUMAN	KCC2B_HUMAN	LT4R1_HUMAN	LT4R2_HUMAN	M3K10_HUMAN	M3K12_HUMAN	MMP3_HUMAN	MP2K1_HUMAN	NEK6_HUMAN	NR1H3_HUMAN	PGFRA_HUMAN	PSA4_HUMAN	RIOK1_HUMAN	RXRG_HUMAN	S12A1_HUMAN	SCN2A_HUMAN	SCN8A_HUMAN	SCNAA_HUMAN	ST32B_HUMAN	XPP1_HUMAN	XPP2_HUMAN
	AID648	4	CCR6_HUMAN	KCNH2_HUMAN	SENP8_HUMAN	VDR_HUMAN
	AID662	17	5HT2C_HUMAN	ACM1_HUMAN	ACM3_HUMAN	ADA2A_HUMAN	ADCK3_HUMAN	BMR1B_HUMAN	CAN1_HUMAN	CASP7_HUMAN	CLK2_HUMAN	CSK21_HUMAN	ESR1_HUMAN	GAK_HUMAN	MCHR2_HUMAN	MMP17_HUMAN	MYLK_HUMAN	NR2E3_HUMAN	PDK3_HUMAN
	AID709	19	ACE_HUMAN	AT2A1_HUMAN	CASP7_HUMAN	CDK5_HUMAN	DDR2_HUMAN	DMPK_HUMAN	ESR1_HUMAN	FGFR2_HUMAN	GBRB3_HUMAN	GRIK5_HUMAN	GRK4_HUMAN	KCNQ1_HUMAN	MMP14_HUMAN	PE2R1_HUMAN	RIPK1_HUMAN	SCNNG_HUMAN	SENP6_HUMAN	THB_HUMAN	TRFR_HUMAN
	AID710	5	5HT3A_HUMAN	AGTR1_HUMAN	OPRM_HUMAN	P2RY2_HUMAN	SCN2A_HUMAN
	AID719	3	AGTR1_HUMAN	CCR6_HUMAN	VDR_HUMAN
	AID738	3	AGTR1_HUMAN	MERTK_HUMAN	VDR_HUMAN
	AID739	2	P2RY8_HUMAN	VDR_HUMAN
	AID750	229	5HT2A_HUMAN	5HT2C_HUMAN	5HT3A_HUMAN	5HT3B_HUMAN	AA1R_HUMAN	AA2AR_HUMAN	AAPK2_HUMAN	ABL2_HUMAN	ACE_HUMAN	ACHA7_HUMAN	ACHA_HUMAN	ACHB4_HUMAN	ACK1_HUMAN	ACM1_HUMAN	ACM3_HUMAN	ACM4_HUMAN	ACVR1_HUMAN	ADA12_HUMAN	ADA2A_HUMAN	ADA2B_HUMAN	ADT1_HUMAN	AKT1_HUMAN	ALK_HUMAN	AMPM1_HUMAN	AMPN_HUMAN	ARAF_HUMAN	AT12A_HUMAN	AT2A1_HUMAN	ATG4B_HUMAN	ATS4_HUMAN	ATS5_HUMAN	BCR_HUMAN	BMP1_HUMAN	CAC1A_HUMAN	CAC1B_HUMAN	CAC1D_HUMAN	CAC1I_HUMAN	CACB1_HUMAN	CAN1_HUMAN	CASP1_HUMAN	CASP8_HUMAN	CASPA_HUMAN	CASR_HUMAN	CATK_HUMAN	CATO_HUMAN	CBPA1_HUMAN	CBPA6_HUMAN
	AID775	1	VDR_HUMAN
	AID795	5	CBPA1_HUMAN	CCR6_HUMAN	ESR1_HUMAN	HIPK3_HUMAN	MYO3B_HUMAN
	AID796	39	AA2BR_HUMAN	ACM1_HUMAN	AGTR1_HUMAN	AT1A3_HUMAN	CAC1F_HUMAN	CAN2_HUMAN	CATO_HUMAN	CBPA1_HUMAN	CFAB_HUMAN	CSF1R_HUMAN	ERBB2_HUMAN	GBRA6_HUMAN	GBRB3_HUMAN	GTR1_HUMAN	INSR_HUMAN	KCMA1_HUMAN	KCNA2_HUMAN	KCNH2_HUMAN	KLK3_HUMAN	KLK7_HUMAN	KS6A5_HUMAN	LACTB_HUMAN	LPAR1_HUMAN	M3K15_HUMAN	MMP10_HUMAN	MUSK_HUMAN	MYO3B_HUMAN	NTRK3_HUMAN	P2RY4_HUMAN	PCSK7_HUMAN	PPARG_HUMAN	PTK6_HUMAN	RYR3_HUMAN	S29A1_HUMAN	TGFR2_HUMAN	TRPM7_HUMAN	TRPV1_HUMAN	TRYG1_HUMAN	VDR_HUMAN
	AID802	10	ADA17_HUMAN	CALRL_HUMAN	CASP3_HUMAN	GRM3_HUMAN	KLK10_HUMAN	M3K7_HUMAN	MC4R_HUMAN	NK3R_HUMAN	PSA6_HUMAN	ST32A_HUMAN
	AID804	11	ADRB2_HUMAN	AGTR1_HUMAN	CATL1_HUMAN	CCR6_HUMAN	LAT3_HUMAN	MMP23_HUMAN	OPRM_HUMAN	S19A1_HUMAN	SENP8_HUMAN	THB_HUMAN	VDR_HUMAN
	AID808	338	5HT2C_HUMAN	5HT3A_HUMAN	5HT3B_HUMAN	AA1R_HUMAN	AA2BR_HUMAN	AAPK2_HUMAN	ABCC9_HUMAN	ABL1_HUMAN	ACE_HUMAN	ACHA3_HUMAN	ACHA6_HUMAN	ACHB3_HUMAN	ACHB4_HUMAN	ACK1_HUMAN	ACM2_HUMAN	ACM4_HUMAN	ACM5_HUMAN	ACPH_HUMAN	ACV1C_HUMAN	ACVR1_HUMAN	ADA10_HUMAN	ADA17_HUMAN	ADA2A_HUMAN	ADA2B_HUMAN	ADCK3_HUMAN	ADRB1_HUMAN	AKT1_HUMAN	AKT2_HUMAN	AMHR2_HUMAN	AMPN_HUMAN	ANDR_HUMAN	ANPRA_HUMAN	APOA_HUMAN	AT12A_HUMAN	AT1A2_HUMAN	AT2A2_HUMAN	ATG4B_HUMAN	ATM_HUMAN	ATNG_HUMAN	ATS1_HUMAN	ATS5_HUMAN	AURKB_HUMAN	BACE2_HUMAN	BMPR2_HUMAN	BMR1A_HUMAN	BRAF_HUMAN	C1S_HUMAN
	AID809	1	VDR_HUMAN
	AID818	5	GSK3B_HUMAN	OPRD_HUMAN	OPRM_HUMAN	THB_HUMAN	VDR_HUMAN
	AID819	30	ACHA4_HUMAN	ACM5_HUMAN	CATL2_HUMAN	CDK4_HUMAN	CFAB_HUMAN	CLCKA_HUMAN	EPHB6_HUMAN	GGT1_HUMAN	GPBAR_HUMAN	HCN3_HUMAN	KCC2A_HUMAN	KCMA1_HUMAN	KCNK2_HUMAN	KCNKA_HUMAN	KCNN1_HUMAN	KPCD3_HUMAN	KPCI_HUMAN	KSYK_HUMAN	M3K5_HUMAN	MKNK1_HUMAN	MMP19_HUMAN	MYO3B_HUMAN	NAC1_HUMAN	NR1H3_HUMAN	PPARG_HUMAN	STK33_HUMAN	TGFR2_HUMAN	TRPM8_HUMAN	TRPV1_HUMAN	VDR_HUMAN
	AID821	71	5HT1B_HUMAN	5HT7R_HUMAN	AAPK2_HUMAN	ACE_HUMAN	ACHA_HUMAN	ACVR1_HUMAN	ADA10_HUMAN	ADA12_HUMAN	ADA2B_HUMAN	AGTR1_HUMAN	AKT1_HUMAN	APJ_HUMAN	ASIC3_HUMAN	ATP4B_HUMAN	AURKB_HUMAN	BMP1_HUMAN	BRD4_HUMAN	CAC1E_HUMAN	CAN1_HUMAN	CASP2_HUMAN	CASPE_HUMAN	CATF_HUMAN	CATL1_HUMAN	CBPA1_HUMAN	CNGA1_HUMAN	CNGA2_HUMAN	CXCR4_HUMAN	E2AK4_HUMAN	EPHA2_HUMAN	EPHA7_HUMAN	ERBB2_HUMAN	ESR1_HUMAN	ESR2_HUMAN	GLRB_HUMAN	GRIA3_HUMAN	GRIK3_HUMAN	GTR1_HUMAN	HUNK_HUMAN	KCNH1_HUMAN	KCNH4_HUMAN	KPCG_HUMAN	LT4R2_HUMAN	M3K15_HUMAN	M4K2_HUMAN	MP2K2_HUMAN	NEK7_HUMAN	NEP_HUMAN
	AID822	1	CBPA1_HUMAN
	AID823	27	5HT2C_HUMAN	AA2BR_HUMAN	ACHA4_HUMAN	ATS1_HUMAN	BCR_HUMAN	CSF1R_HUMAN	CXCR4_HUMAN	DDR1_HUMAN	DMPK_HUMAN	EPHB3_HUMAN	ESR1_HUMAN	ESR2_HUMAN	GRIA3_HUMAN	LIMK2_HUMAN	LSHR_HUMAN	M3K19_HUMAN	MBTP1_HUMAN	MMP1_HUMAN	MMP7_HUMAN	MMP8_HUMAN	NR1H3_HUMAN	RON_HUMAN	SEPR_HUMAN	THB_HUMAN	TPP2_HUMAN	VDR_HUMAN	XPP2_HUMAN
	AID824	20	AA2BR_HUMAN	CSF1R_HUMAN	EPHA7_HUMAN	EPHB3_HUMAN	ESR1_HUMAN	ESR2_HUMAN	GBRA5_HUMAN	GPC6A_HUMAN	LIMK2_HUMAN	LSHR_HUMAN	MMP1_HUMAN	MMP7_HUMAN	NMDE1_HUMAN	NR1H3_HUMAN	SEPR_HUMAN	STK11_HUMAN	STK24_HUMAN	THB_HUMAN	TRPV1_HUMAN	VDR_HUMAN
	AID827	4	ADRB2_HUMAN	AGTR1_HUMAN	CCR6_HUMAN	VDR_HUMAN
	AID834	101	ABCC8_HUMAN	ACHB3_HUMAN	ACHB4_HUMAN	ACM3_HUMAN	ACPH_HUMAN	ADA2A_HUMAN	ARAF_HUMAN	AT1A2_HUMAN	AT2A1_HUMAN	AURKA_HUMAN	AVR2B_HUMAN	BAP1_HUMAN	CATC_HUMAN	CATK_HUMAN	CATO_HUMAN	CBPA6_HUMAN	CDK6_HUMAN	CDKL2_HUMAN	CRFR1_HUMAN	ESR1_HUMAN	ESR2_HUMAN	GABR2_HUMAN	GAK_HUMAN	GBRA5_HUMAN	GBRB3_HUMAN	GLR_HUMAN	HCN2_HUMAN	HIPK2_HUMAN	HIPK3_HUMAN	IRAK3_HUMAN	ITK_HUMAN	KCC1G_HUMAN	KCC2A_HUMAN	KCC2B_HUMAN	KCC2G_HUMAN	KCMA1_HUMAN	KCNB1_HUMAN	KCNC4_HUMAN	KCNH1_HUMAN	KCNK2_HUMAN	KCNQ3_HUMAN	KLK6_HUMAN	KLK9_HUMAN	KPCG_HUMAN	KPCI_HUMAN	M3K19_HUMAN	MAPK5_HUMAN
	AID836	160	5HT3A_HUMAN	AAPK2_HUMAN	ACE2_HUMAN	ACHA4_HUMAN	ACHA7_HUMAN	ACHB2_HUMAN	ACM1_HUMAN	ACM5_HUMAN	ADA2A_HUMAN	ADA33_HUMAN	ADCK3_HUMAN	AMPL_HUMAN	ANPRB_HUMAN	ARBK2_HUMAN	AT1A2_HUMAN	ATG4B_HUMAN	ATS5_HUMAN	AURKC_HUMAN	BACE2_HUMAN	BCR_HUMAN	BMR1A_HUMAN	BRD4_HUMAN	C1S_HUMAN	CAC1E_HUMAN	CAC1F_HUMAN	CAC1I_HUMAN	CACB2_HUMAN	CAN1_HUMAN	CASP8_HUMAN	CATF_HUMAN	CBPA1_HUMAN	CBPA2_HUMAN	CBPA6_HUMAN	CCR6_HUMAN	CDK18_HUMAN	CRCM1_HUMAN	CSK21_HUMAN	CSKP_HUMAN	CTR4_HUMAN	CTRB1_HUMAN	E2AK2_HUMAN	E2AK4_HUMAN	EAA1_HUMAN	EAA5_HUMAN	EPHA1_HUMAN	EPHB1_HUMAN	ERBB2_HUMAN
	AID841	93	5HT1B_HUMAN	5HT3A_HUMAN	ACHA5_HUMAN	ADA10_HUMAN	ADA33_HUMAN	AMHR2_HUMAN	ARBK1_HUMAN	AT1A3_HUMAN	CAC1B_HUMAN	CAC1F_HUMAN	CASP4_HUMAN	CATC_HUMAN	CATL1_HUMAN	CATO_HUMAN	CDK2_HUMAN	CDKL5_HUMAN	CLCKA_HUMAN	CLK2_HUMAN	CNGA2_HUMAN	CSF1R_HUMAN	E2AK4_HUMAN	EPHB3_HUMAN	ERBB2_HUMAN	ESR1_HUMAN	ESR2_HUMAN	FA12_HUMAN	FPR3_HUMAN	GBRA2_HUMAN	GBRA4_HUMAN	GBRA5_HUMAN	GBRA6_HUMAN	GLP2R_HUMAN	GLRA3_HUMAN	GPR83_HUMAN	GRIK1_HUMAN	GRIK3_HUMAN	HCK_HUMAN	IKKB_HUMAN	INSR_HUMAN	IRK10_HUMAN	KCC2G_HUMAN	KCMA1_HUMAN	KCNA1_HUMAN	KCNA2_HUMAN	KCNB1_HUMAN	KCNH1_HUMAN	KCNQ5_HUMAN
	AID845	392	5HT1A_HUMAN	5HT2A_HUMAN	5HT4R_HUMAN	5HT6R_HUMAN	5HT7R_HUMAN	AA2AR_HUMAN	AA2BR_HUMAN	AA3R_HUMAN	AAPK2_HUMAN	ABCC8_HUMAN	ABL2_HUMAN	ACE2_HUMAN	ACHA4_HUMAN	ACHA5_HUMAN	ACHA6_HUMAN	ACHA7_HUMAN	ACHB3_HUMAN	ACHB4_HUMAN	ACK1_HUMAN	ACM1_HUMAN	ACM3_HUMAN	ACM4_HUMAN	ACM5_HUMAN	ACPH_HUMAN	ACTHR_HUMAN	ACV1C_HUMAN	ACVR1_HUMAN	ADA1A_HUMAN	ADA2A_HUMAN	ADAM8_HUMAN	ADAM9_HUMAN	ADRB3_HUMAN	ADT1_HUMAN	AGTR1_HUMAN	AKT2_HUMAN	AKT3_HUMAN	ALK_HUMAN	AMHR2_HUMAN	AMPL_HUMAN	AMPN_HUMAN	ANDR_HUMAN	APOA_HUMAN	ARAF_HUMAN	ARBK2_HUMAN	AT12A_HUMAN	AT1B3_HUMAN	AT2A1_HUMAN
	AID847	3	ACM1_HUMAN	THB_HUMAN	VDR_HUMAN
	AID849	25	ACHA4_HUMAN	ADRB2_HUMAN	CAC1D_HUMAN	CLTR2_HUMAN	DDR1_HUMAN	FPR2_HUMAN	GRIA3_HUMAN	IKKA_HUMAN	KCNH3_HUMAN	KCNKI_HUMAN	KKCC2_HUMAN	MELK_HUMAN	MK10_HUMAN	MK11_HUMAN	NMDE4_HUMAN	NPY6R_HUMAN	OPRD_HUMAN	OPRM_HUMAN	P2RX3_HUMAN	PPARG_HUMAN	PSA1_HUMAN	RXRG_HUMAN	SCNND_HUMAN	THB_HUMAN	TRPA1_HUMAN
	AID850	202	5HT1F_HUMAN	5HT2B_HUMAN	AAPK1_HUMAN	ACHA4_HUMAN	ACHA5_HUMAN	ACPH_HUMAN	ACV1B_HUMAN	ADA12_HUMAN	ADA15_HUMAN	ADA1B_HUMAN	ADCK4_HUMAN	ADRB2_HUMAN	AMPM1_HUMAN	ANKK1_HUMAN	AT12A_HUMAN	BCR_HUMAN	BMR1A_HUMAN	BRS3_HUMAN	C3AR_HUMAN	C5AR_HUMAN	CAC1D_HUMAN	CAC1S_HUMAN	CACB3_HUMAN	CACB4_HUMAN	CASP5_HUMAN	CBPA1_HUMAN	CBPA2_HUMAN	CBPN_HUMAN	CCR1_HUMAN	CCR3_HUMAN	CCR4_HUMAN	CCR5_HUMAN	CCR6_HUMAN	CCR7_HUMAN	CDK13_HUMAN	CDK15_HUMAN	CLCN1_HUMAN	CLK1_HUMAN	CLK2_HUMAN	CLK3_HUMAN	CLK4_HUMAN	CLPP_HUMAN	CLTR2_HUMAN	CML1_HUMAN	CNR2_HUMAN	CRCM1_HUMAN	CRFR2_HUMAN
	AID868	9	5HT1B_HUMAN	IRAK1_HUMAN	MMP10_HUMAN	MMP24_HUMAN	PCSK7_HUMAN	PSN2_HUMAN	TGFR2_HUMAN	THB_HUMAN	VDR_HUMAN
	AID923	44	ACE_HUMAN	ACHA7_HUMAN	ADA2A_HUMAN	AKT2_HUMAN	ATP4A_HUMAN	CAC1B_HUMAN	CAC1G_HUMAN	CACB2_HUMAN	CASP7_HUMAN	CDK5_HUMAN	CSK22_HUMAN	DDR2_HUMAN	E2AK2_HUMAN	ESR1_HUMAN	GBRA5_HUMAN	GBRA6_HUMAN	GRK4_HUMAN	GSK3A_HUMAN	GTR1_HUMAN	IRK5_HUMAN	KCMA1_HUMAN	KCNC4_HUMAN	KCNQ1_HUMAN	KKCC2_HUMAN	KS6A5_HUMAN	MC5R_HUMAN	MK11_HUMAN	MMP11_HUMAN	MUSK_HUMAN	MYLK2_HUMAN	NMDE1_HUMAN	P2RX6_HUMAN	P2RY8_HUMAN	PASK_HUMAN	PSA1_HUMAN	RENI_HUMAN	SCN3A_HUMAN	SCNNA_HUMAN	SCNNG_HUMAN	SEPR_HUMAN	STK16_HUMAN	THB_HUMAN	TRFR_HUMAN	VDR_HUMAN
	AID979	2	NR1H4_HUMAN	VDR_HUMAN
	AID981	2	NR1H4_HUMAN	VDR_HUMAN
	AID987	2	ESR1_HUMAN	VDR_HUMAN
	AID988	2	RXRA_HUMAN	VDR_HUMAN
	AID1006	13	CAC1D_HUMAN	CASP3_HUMAN	CLK2_HUMAN	CRCM1_HUMAN	GHSR_HUMAN	GLRA4_HUMAN	KCC2G_HUMAN	KCNA3_HUMAN	KCNN3_HUMAN	OXYR_HUMAN	PPARG_HUMAN	SSR2_HUMAN	VDR_HUMAN
	AID1010	2	KPCG_HUMAN	PGFRA_HUMAN
	AID1045	3	AURKB_HUMAN	TRY2_HUMAN	VDR_HUMAN
	AID1047	4	PDPK1_HUMAN	SEPR_HUMAN	THRB_HUMAN	VDR_HUMAN
	AID1063	7	AGTR1_HUMAN	OPRD_HUMAN	OPRM_HUMAN	RXRG_HUMAN	SENP8_HUMAN	THB_HUMAN	VDR_HUMAN
	AID1090	22	BCR_HUMAN	CACB2_HUMAN	CBPA5_HUMAN	EPHA7_HUMAN	GABR2_HUMAN	GBRA6_HUMAN	GP182_HUMAN	HCN3_HUMAN	KC1A_HUMAN	KCNA4_HUMAN	KCNK9_HUMAN	KCNQ1_HUMAN	MCHR2_HUMAN	MST4_HUMAN	NEK4_HUMAN	NMDZ1_HUMAN	P2RX2_HUMAN	PCSK5_HUMAN	PPCE_HUMAN	S12A1_HUMAN	S29A1_HUMAN	TRPM4_HUMAN
	AID1091	21	AA2AR_HUMAN	ACRO_HUMAN	CLCA2_HUMAN	DPP9_HUMAN	ERBB4_HUMAN	GBRA5_HUMAN	GPR34_HUMAN	GRIK4_HUMAN	GSK3B_HUMAN	HRH4_HUMAN	IRK6_HUMAN	KLK1_HUMAN	KLKB1_HUMAN	MMP8_HUMAN	PDK2_HUMAN	PEPD_HUMAN	PTH1R_HUMAN	PTK6_HUMAN	RK_HUMAN	S19A1_HUMAN	SC6A2_HUMAN
	AID1141	21	5HT4R_HUMAN	ADRB3_HUMAN	CBPA5_HUMAN	CBPA6_HUMAN	CCR4_HUMAN	FER_HUMAN	GABR2_HUMAN	GBRB3_HUMAN	IKKB_HUMAN	KCMA1_HUMAN	KCNH4_HUMAN	MAPK3_HUMAN	NPY2R_HUMAN	PF2R_HUMAN	SC5A1_HUMAN	ST17A_HUMAN	STK35_HUMAN	TRPA1_HUMAN	TRPM7_HUMAN	VACHT_HUMAN	VDR_HUMAN
	AID1145	18	ACHB2_HUMAN	ARBK1_HUMAN	AT1A1_HUMAN	ATP4A_HUMAN	AVR2A_HUMAN	CBPA4_HUMAN	CDK18_HUMAN	GBRA2_HUMAN	GTR1_HUMAN	IRK3_HUMAN	KCNH1_HUMAN	KCNH2_HUMAN	KLK4_HUMAN	KLK6_HUMAN	SC6A4_HUMAN	SCN2A_HUMAN	SCN8A_HUMAN	V1AR_HUMAN
	AID1154	19	BACE2_HUMAN	CAC1B_HUMAN	CATE_HUMAN	DPP9_HUMAN	ENTK_HUMAN	GSK3B_HUMAN	KCNB1_HUMAN	KLK5_HUMAN	KLK9_HUMAN	M3K10_HUMAN	M3K12_HUMAN	M3K15_HUMAN	OPRM_HUMAN	P2RY8_HUMAN	PACR_HUMAN	PPCE_HUMAN	PSB3_HUMAN	SCN4A_HUMAN	TRPM7_HUMAN
	AID1155	51	ACHB4_HUMAN	ACK1_HUMAN	ACRO_HUMAN	AKT1_HUMAN	AT1B3_HUMAN	CAC1G_HUMAN	CAC1I_HUMAN	CBPA1_HUMAN	CDK8_HUMAN	CELA1_HUMAN	CLCA1_HUMAN	CXCR3_HUMAN	DAPK2_HUMAN	ERBB2_HUMAN	FER_HUMAN	FRK_HUMAN	GRIK3_HUMAN	GRK4_HUMAN	GTR1_HUMAN	HRH4_HUMAN	IRK10_HUMAN	KCC4_HUMAN	KCNA5_HUMAN	KCNB1_HUMAN	KCNC1_HUMAN	KLK1_HUMAN	LCAP_HUMAN	M3K19_HUMAN	MMP16_HUMAN	NEK1_HUMAN	NMDE2_HUMAN	NMDE4_HUMAN	NMDZ1_HUMAN	P2RY8_HUMAN	PKR1_HUMAN	PPCE_HUMAN	PSA2_HUMAN	PSA_HUMAN	PSB3_HUMAN	RK_HUMAN	RYR2_HUMAN	S12A1_HUMAN	SC6A4_HUMAN	SC6A5_HUMAN	SCN2A_HUMAN	SCN8A_HUMAN	SL9A3_HUMAN
	AID1173	22	5HT3B_HUMAN	AT1B2_HUMAN	BCR_HUMAN	CAC1A_HUMAN	DAPK3_HUMAN	ERBB2_HUMAN	FAK1_HUMAN	GTR1_HUMAN	HCK_HUMAN	HIPK4_HUMAN	KC1AL_HUMAN	KC1A_HUMAN	KCNC4_HUMAN	KCNKI_HUMAN	MK10_HUMAN	NMDZ1_HUMAN	P2RX2_HUMAN	PGFRA_HUMAN	PLK3_HUMAN	RARA_HUMAN	RENI_HUMAN	TBB3_HUMAN
	AID1189	13	AT1A4_HUMAN	CATG_HUMAN	FYN_HUMAN	HUNK_HUMAN	KCNN1_HUMAN	LAT3_HUMAN	MDR1_HUMAN	MK09_HUMAN	NALDL_HUMAN	OXYR_HUMAN	PSB8_HUMAN	SCNNB_HUMAN	SENP7_HUMAN
	AID1194	11	5HT1F_HUMAN	CAC1G_HUMAN	CAC1I_HUMAN	GLRA4_HUMAN	KCNA4_HUMAN	M4K4_HUMAN	P2RX1_HUMAN	PMYT1_HUMAN	S1PR3_HUMAN	TRPM4_HUMAN	UR2R_HUMAN
	AID1199	106	5HT4R_HUMAN	ACH10_HUMAN	ACHA4_HUMAN	ACHA6_HUMAN	ACM5_HUMAN	ADA2A_HUMAN	ADAM8_HUMAN	ADRB3_HUMAN	ADT1_HUMAN	ASIC3_HUMAN	AT2A2_HUMAN	BCR_HUMAN	BRS3_HUMAN	CAC1F_HUMAN	CAC1S_HUMAN	CATC_HUMAN	CATG_HUMAN	CCR1_HUMAN	CFAD_HUMAN	CLK4_HUMAN	CNGA2_HUMAN	CSKP_HUMAN	CXCR3_HUMAN	CXCR5_HUMAN	DCLK1_HUMAN	DNPEP_HUMAN	DRD4_HUMAN	EAA4_HUMAN	EGFR_HUMAN	EPHB1_HUMAN	ERBB3_HUMAN	ERR2_HUMAN	ESR1_HUMAN	FPR3_HUMAN	FYN_HUMAN	GBRR2_HUMAN	GHSR_HUMAN	GPR34_HUMAN	GPR55_HUMAN	GRIK1_HUMAN	HIPK1_HUMAN	HIPK2_HUMAN	HRH1_HUMAN	HUNK_HUMAN	IKKA_HUMAN	IKKB_HUMAN	KCNA4_HUMAN
	AID1205	13	ABCC8_HUMAN	CAC1G_HUMAN	CAC1I_HUMAN	CAC1S_HUMAN	DYR1B_HUMAN	KCNA4_HUMAN	KCNB1_HUMAN	KCNH6_HUMAN	NMDZ1_HUMAN	TESK1_HUMAN	TRPM4_HUMAN	TRPM6_HUMAN	ULK3_HUMAN
	AID1208	12	ACHA5_HUMAN	CAC1H_HUMAN	CAC1I_HUMAN	CLCKA_HUMAN	EAA4_HUMAN	KCNA4_HUMAN	KCNA7_HUMAN	KCNB1_HUMAN	NAC1_HUMAN	P2RX7_HUMAN	SCNND_HUMAN	TRPM4_HUMAN
	AID1250	37	ACE2_HUMAN	AT1A2_HUMAN	BCR_HUMAN	BMP1_HUMAN	CATK_HUMAN	CDK1_HUMAN	CNGA1_HUMAN	EPHA2_HUMAN	FA12_HUMAN	GRAB_HUMAN	GRM4_HUMAN	KCNB1_HUMAN	KCNC4_HUMAN	KCNK9_HUMAN	LAT3_HUMAN	LPAR4_HUMAN	LT4R2_HUMAN	MC3R_HUMAN	MMP14_HUMAN	MRP1_HUMAN	NMDZ1_HUMAN	NR1H3_HUMAN	P2RY2_HUMAN	PDPK1_HUMAN	PE2R3_HUMAN	PI2R_HUMAN	PSN1_HUMAN	PTK6_HUMAN	RYR2_HUMAN	SC6A4_HUMAN	SCN8A_HUMAN	SRC_HUMAN	THB_HUMAN	TRPC3_HUMAN	TRPM3_HUMAN	TRPM8_HUMAN	TRY1_HUMAN
	AID1251	1	LIMK2_HUMAN
	AID1258	189	5HT3B_HUMAN	AA3R_HUMAN	ABL2_HUMAN	ACE2_HUMAN	ACHA3_HUMAN	ACHA5_HUMAN	ACM2_HUMAN	ACM4_HUMAN	ACM5_HUMAN	ACTHR_HUMAN	ADA2A_HUMAN	ADA2B_HUMAN	ADA33_HUMAN	AMHR2_HUMAN	AMPM2_HUMAN	AMPN_HUMAN	AT12A_HUMAN	AT1A1_HUMAN	AT1A3_HUMAN	AT1B1_HUMAN	AT1B2_HUMAN	AT2A2_HUMAN	ATG4B_HUMAN	ATNG_HUMAN	ATP4A_HUMAN	ATP4B_HUMAN	AURKB_HUMAN	BCR_HUMAN	BKRB2_HUMAN	BMP1_HUMAN	CAC1E_HUMAN	CAC1F_HUMAN	CAC1S_HUMAN	CACB2_HUMAN	CALCR_HUMAN	CAN2_HUMAN	CASP4_HUMAN	CASP7_HUMAN	CASPA_HUMAN	CATS_HUMAN	CBPA2_HUMAN	CCR4_HUMAN	CDK5_HUMAN	CDK8_HUMAN	CDKL2_HUMAN	CDKL5_HUMAN	CELA1_HUMAN
	AID1332	15	ACM5_HUMAN	EGFR_HUMAN	GRIK3_HUMAN	KC1D_HUMAN	KCNH2_HUMAN	KCNH5_HUMAN	KCNK9_HUMAN	MC4R_HUMAN	MMP2_HUMAN	S12A3_HUMAN	S19A1_HUMAN	SC6A3_HUMAN	SCN8A_HUMAN	TRPA1_HUMAN	VDR_HUMAN
	AID1361	54	5HT2C_HUMAN	AA2AR_HUMAN	AA3R_HUMAN	ABL1_HUMAN	ACM4_HUMAN	ACVR1_HUMAN	ADA2B_HUMAN	AKT3_HUMAN	ATS4_HUMAN	CAN1_HUMAN	CBPA2_HUMAN	CHK1_HUMAN	DMPK_HUMAN	EPHA2_HUMAN	EPHB6_HUMAN	ERBB2_HUMAN	ERBB4_HUMAN	ESR1_HUMAN	ESR2_HUMAN	FA12_HUMAN	FGFR3_HUMAN	FLT3_HUMAN	KCC2B_HUMAN	KPCI_HUMAN	LIMK2_HUMAN	LPAR1_HUMAN	LT4R1_HUMAN	M3K11_HUMAN	M4K2_HUMAN	MERTK_HUMAN	MK06_HUMAN	MK10_HUMAN	MK11_HUMAN	MMP13_HUMAN	MMP14_HUMAN	MMP23_HUMAN	MMP27_HUMAN	MMP7_HUMAN	MTR1L_HUMAN	MYO3B_HUMAN	NEK6_HUMAN	NPY6R_HUMAN	OPRD_HUMAN	PAK2_HUMAN	PCSK6_HUMAN	PI2R_HUMAN	PLK1_HUMAN
	AID1362	14	ACM1_HUMAN	ADRB2_HUMAN	AGTR1_HUMAN	CCR6_HUMAN	ENTK_HUMAN	KCNH2_HUMAN	KCNH3_HUMAN	LSHR_HUMAN	MC4R_HUMAN	RIPK1_HUMAN	SENP6_HUMAN	SENP7_HUMAN	THB_HUMAN	VDR_HUMAN
	AID1377	8	AGTR1_HUMAN	CASP2_HUMAN	HIPK2_HUMAN	KLK3_HUMAN	MK10_HUMAN	P2RY2_HUMAN	SENP7_HUMAN	THRB_HUMAN
	AID1381	2	THB_HUMAN	VDR_HUMAN
	AID1447	7	5HT7R_HUMAN	AAPK2_HUMAN	ADRB2_HUMAN	CXCR4_HUMAN	E2AK4_HUMAN	GLR_HUMAN	SIK2_HUMAN
	AID1463	15	ADA12_HUMAN	AURKA_HUMAN	CASP7_HUMAN	CCR6_HUMAN	ESR1_HUMAN	ESR2_HUMAN	FER_HUMAN	FLT3_HUMAN	GPR84_HUMAN	MMP7_HUMAN	MMP9_HUMAN	NEK6_HUMAN	TGFR2_HUMAN	THB_HUMAN	VDR_HUMAN
	AID1465	112	5HT1A_HUMAN	5HT3A_HUMAN	ACE_HUMAN	ACHA5_HUMAN	ACK1_HUMAN	ACM1_HUMAN	ACPH_HUMAN	ACVL1_HUMAN	ADA2A_HUMAN	AGTR1_HUMAN	APJ_HUMAN	AT1B3_HUMAN	CAC1A_HUMAN	CAC1E_HUMAN	CAC1G_HUMAN	CASP6_HUMAN	CASPA_HUMAN	CCR6_HUMAN	CHK2_HUMAN	CLCN2_HUMAN	CTRB1_HUMAN	DAPK2_HUMAN	DDR1_HUMAN	E2AK1_HUMAN	EPHA1_HUMAN	EPHB2_HUMAN	ERBB2_HUMAN	ERN1_HUMAN	FAK1_HUMAN	FGFR2_HUMAN	FLT3_HUMAN	FPR3_HUMAN	FSHR_HUMAN	GAK_HUMAN	GBRA5_HUMAN	GBRB3_HUMAN	GRIA3_HUMAN	GRIK1_HUMAN	GRK4_HUMAN	GRM1_HUMAN	HCN2_HUMAN	HCN3_HUMAN	HIPK3_HUMAN	HRH4_HUMAN	HUNK_HUMAN	IDE_HUMAN	IRK10_HUMAN
	AID1486	3	ACM1_HUMAN	THB_HUMAN	VDR_HUMAN
	AID1520	0
	AID1532	2	CASP7_HUMAN	ESR1_HUMAN
	AID1554	48	AA2AR_HUMAN	ADRB2_HUMAN	AGTR1_HUMAN	ASIC3_HUMAN	AT2A1_HUMAN	BCR_HUMAN	CAC1I_HUMAN	CASP4_HUMAN	CASR_HUMAN	CATL2_HUMAN	CCR4_HUMAN	CDK5_HUMAN	CSK22_HUMAN	ENTK_HUMAN	ERBB4_HUMAN	FAK1_HUMAN	HIPK3_HUMAN	KCC1G_HUMAN	KCC2B_HUMAN	KCNA3_HUMAN	KCNB1_HUMAN	KCNH2_HUMAN	KCNK2_HUMAN	KCNK6_HUMAN	KCNK9_HUMAN	KCNKI_HUMAN	LSHR_HUMAN	M4K1_HUMAN	MC4R_HUMAN	MMP23_HUMAN	MMP3_HUMAN	MP2K2_HUMAN	NALD2_HUMAN	NEP_HUMAN	PE2R3_HUMAN	PLK2_HUMAN	RIOK3_HUMAN	SC6A4_HUMAN	SCN5A_HUMAN	SCN8A_HUMAN	SCNAA_HUMAN	SIK2_HUMAN	THB_HUMAN	TIE2_HUMAN	TRPA1_HUMAN	TRPM5_HUMAN	TRPM8_HUMAN
	AID1625	1	TRFR_HUMAN
	AID1626	8	AGTR1_HUMAN	BMP1_HUMAN	CASP3_HUMAN	MC4R_HUMAN	OPRM_HUMAN	P2RX3_HUMAN	SC5A7_HUMAN	VDR_HUMAN
	AID1628	21	5HT1B_HUMAN	ACVR1_HUMAN	CATL2_HUMAN	CSK22_HUMAN	EPHB2_HUMAN	ESR2_HUMAN	LIMK2_HUMAN	LPAR4_HUMAN	MC3R_HUMAN	MELK_HUMAN	MMP14_HUMAN	MMP27_HUMAN	MUSK_HUMAN	NEC1_HUMAN	P2RY4_HUMAN	PCSK7_HUMAN	PSN1_HUMAN	RXRB_HUMAN	RXRG_HUMAN	SIK2_HUMAN	XPP1_HUMAN
	AID1650	59	5HT4R_HUMAN	AA2AR_HUMAN	ACHA4_HUMAN	ADRB3_HUMAN	AGTR1_HUMAN	AT1A3_HUMAN	AT1A4_HUMAN	AT1B1_HUMAN	ATP4A_HUMAN	AURKB_HUMAN	BACE1_HUMAN	BLK_HUMAN	BMP1_HUMAN	C1S_HUMAN	CASPA_HUMAN	CATF_HUMAN	CDK1_HUMAN	CDK3_HUMAN	CXCR3_HUMAN	EPHA2_HUMAN	FGFR3_HUMAN	GBRA5_HUMAN	GRIA3_HUMAN	GRM2_HUMAN	IKKB_HUMAN	IRK8_HUMAN	ITK_HUMAN	KCNE1_HUMAN	KLK4_HUMAN	KPCT_HUMAN	LT4R2_HUMAN	M3K11_HUMAN	M3K15_HUMAN	M4K3_HUMAN	M4K5_HUMAN	MAPK3_HUMAN	MARK2_HUMAN	MMP23_HUMAN	MMP9_HUMAN	MP2K3_HUMAN	NPY2R_HUMAN	NR2E3_HUMAN	OPRM_HUMAN	PAK3_HUMAN	PCSK4_HUMAN	PDK3_HUMAN	PE2R2_HUMAN
	AID1656	1	PE2R4_HUMAN
	AID1663	1	E2AK2_HUMAN
	AID1703	11	ADRB2_HUMAN	CASP4_HUMAN	ESR1_HUMAN	ESR2_HUMAN	KCNA3_HUMAN	KCNN3_HUMAN	LAT3_HUMAN	M4K2_HUMAN	RYR2_HUMAN	SC5A1_HUMAN	SCN8A_HUMAN
	AID1704	214	5HT1A_HUMAN	5HT2B_HUMAN	5HT2C_HUMAN	5HT7R_HUMAN	AA1R_HUMAN	AAPK2_HUMAN	ABL2_HUMAN	ACE2_HUMAN	ACHA3_HUMAN	ACHA4_HUMAN	ACHA7_HUMAN	ACHA_HUMAN	ACHB4_HUMAN	ACV1C_HUMAN	ADA12_HUMAN	ADA33_HUMAN	ADRB1_HUMAN	ADRB2_HUMAN	AGTR1_HUMAN	AKT3_HUMAN	AMHR2_HUMAN	AT1A1_HUMAN	ATNG_HUMAN	ATS1_HUMAN	ATS4_HUMAN	AURKC_HUMAN	BAP1_HUMAN	BKRB2_HUMAN	BMR1B_HUMAN	BRD4_HUMAN	CALCR_HUMAN	CALRL_HUMAN	CASP1_HUMAN	CASP2_HUMAN	CATK_HUMAN	CATL2_HUMAN	CATS_HUMAN	CBPA5_HUMAN	CBPB1_HUMAN	CBPB2_HUMAN	CCKAR_HUMAN	CCR4_HUMAN	CCR6_HUMAN	CDK14_HUMAN	CDK4_HUMAN	CLCA2_HUMAN	CLPP_HUMAN
	AID1716	14	ADRB2_HUMAN	AT1B3_HUMAN	AT2A1_HUMAN	BRD4_HUMAN	GALR3_HUMAN	GRIA3_HUMAN	GRIK1_HUMAN	KCNN1_HUMAN	PSB7_HUMAN	RYR3_HUMAN	SCN2A_HUMAN	TGFR2_HUMAN	TNI3K_HUMAN	VDR_HUMAN
	AID1717	2	SNRK_HUMAN	VDR_HUMAN
	AID1718	9	5HT3B_HUMAN	AT1B3_HUMAN	BMR1B_HUMAN	CBPM_HUMAN	GPBAR_HUMAN	GRIK3_HUMAN	KCNN1_HUMAN	PSB7_HUMAN	RYR3_HUMAN
	AID1775	53	5HT3A_HUMAN	ACHA6_HUMAN	ACHA7_HUMAN	ACHB4_HUMAN	AGTR1_HUMAN	AT1A4_HUMAN	AT1B3_HUMAN	BACE2_HUMAN	BMP1_HUMAN	CAC1F_HUMAN	CACB2_HUMAN	CASP4_HUMAN	CASP8_HUMAN	CCR2_HUMAN	CCR4_HUMAN	CCR9_HUMAN	CHK1_HUMAN	CSF1R_HUMAN	DDR1_HUMAN	ENTK_HUMAN	FER_HUMAN	GBRB1_HUMAN	GRM1_HUMAN	HIPK2_HUMAN	IRK5_HUMAN	KCNC4_HUMAN	KCNK4_HUMAN	KCNQ5_HUMAN	LCAP_HUMAN	LT4R1_HUMAN	M3K10_HUMAN	MELK_HUMAN	MMP10_HUMAN	MMP20_HUMAN	MMP8_HUMAN	NEK7_HUMAN	NMDE2_HUMAN	P2RX2_HUMAN	P2RY4_HUMAN	PE2R3_HUMAN	PSB2_HUMAN	SCN2A_HUMAN	SENP8_HUMAN	SNRK_HUMAN	STK16_HUMAN	STK24_HUMAN	THA_HUMAN
	AID1776	4	CCR8_HUMAN	CNR1_HUMAN	NTRK1_HUMAN	TAOK2_HUMAN
	AID1813	13	AGTR1_HUMAN	CAC1D_HUMAN	CCR6_HUMAN	CDK5_HUMAN	ENTK_HUMAN	IDE_HUMAN	LSHR_HUMAN	NR2E3_HUMAN	OPRM_HUMAN	SENP8_HUMAN	TBB3_HUMAN	THB_HUMAN	TRFR_HUMAN
	AID1814	24	5HT2A_HUMAN	ADRB2_HUMAN	AT2A2_HUMAN	BMR1B_HUMAN	CASP3_HUMAN	CCR10_HUMAN	CLTR1_HUMAN	DAPK3_HUMAN	GHSR_HUMAN	GP182_HUMAN	GRK6_HUMAN	KCC2G_HUMAN	KCNK1_HUMAN	KCNQ2_HUMAN	MK10_HUMAN	MMP7_HUMAN	MST4_HUMAN	NEK4_HUMAN	PSA_HUMAN	RK_HUMAN	SENP7_HUMAN	SENP8_HUMAN	TRPA1_HUMAN	VDR_HUMAN
	AID1815	50	5HT2A_HUMAN	5HT3B_HUMAN	ACHA5_HUMAN	ACV1B_HUMAN	ADA2B_HUMAN	AKT3_HUMAN	BACE1_HUMAN	CCR8_HUMAN	CTR4_HUMAN	DNPEP_HUMAN	DRD4_HUMAN	DUSTY_HUMAN	E2AK2_HUMAN	EGFR_HUMAN	ERBB2_HUMAN	ESR1_HUMAN	FLT3_HUMAN	GBRA4_HUMAN	GBRA6_HUMAN	GSK3A_HUMAN	GSK3B_HUMAN	KC1G3_HUMAN	KCC2B_HUMAN	KCNA2_HUMAN	KCNB1_HUMAN	KCNH2_HUMAN	MDR1_HUMAN	MK03_HUMAN	MP2K2_HUMAN	MRGX1_HUMAN	MTOR_HUMAN	NEK6_HUMAN	NMUR2_HUMAN	NPY1R_HUMAN	NR1H4_HUMAN	OPRM_HUMAN	PHKG1_HUMAN	RK_HUMAN	RXRA_HUMAN	RXRG_HUMAN	SC6A4_HUMAN	SCN2A_HUMAN	SCN8A_HUMAN	SRPK2_HUMAN	SUCR1_HUMAN	TRPA1_HUMAN	TRPV1_HUMAN
	AID1816	16	AKT3_HUMAN	EGFR_HUMAN	EPHB6_HUMAN	FLT3_HUMAN	KCC2B_HUMAN	KCNH2_HUMAN	MDR1_HUMAN	NR1H4_HUMAN	OPRM_HUMAN	RK_HUMAN	RXRG_HUMAN	SCNNB_HUMAN	SCNNG_HUMAN	TRPV1_HUMAN	UR2R_HUMAN	VDR_HUMAN
	AID1825	8	AGTR1_HUMAN	CCR6_HUMAN	LSHR_HUMAN	MC4R_HUMAN	OPRM_HUMAN	PTH1R_HUMAN	SENP6_HUMAN	VDR_HUMAN
	AID1828	8	CSKP_HUMAN	FLT3_HUMAN	GSK3B_HUMAN	KCNH2_HUMAN	RK_HUMAN	RXRG_HUMAN	TRPV1_HUMAN	VDR_HUMAN
	AID1847	8	ATG4B_HUMAN	CAC1A_HUMAN	CATF_HUMAN	CDK5_HUMAN	ERBB2_HUMAN	GRM5_HUMAN	KCNK2_HUMAN	SENP7_HUMAN
	AID1849	2	PCSK5_HUMAN	RXRG_HUMAN
	AID1850	3	GSK3B_HUMAN	THB_HUMAN	VDR_HUMAN
	AID1863	4	ENTK_HUMAN	OPRM_HUMAN	THB_HUMAN	VDR_HUMAN
	AID1865	6	ADRB2_HUMAN	NR2E3_HUMAN	PSA1_HUMAN	STK24_HUMAN	THB_HUMAN	VDR_HUMAN
	AID1876	33	5HT3B_HUMAN	ABCC8_HUMAN	ADA2B_HUMAN	AKT3_HUMAN	AURKB_HUMAN	BACE1_HUMAN	CDK5_HUMAN	CSK21_HUMAN	E2AK2_HUMAN	EGFR_HUMAN	ERBB2_HUMAN	FLT3_HUMAN	GSK3B_HUMAN	KCNB1_HUMAN	KCNH2_HUMAN	KCNH6_HUMAN	M3K10_HUMAN	MDR1_HUMAN	MMP2_HUMAN	MTOR_HUMAN	MYLK_HUMAN	NR1H4_HUMAN	RK_HUMAN	RXRG_HUMAN	SC6A4_HUMAN	SCN4A_HUMAN	SCN8A_HUMAN	SCNNB_HUMAN	SCNNG_HUMAN	TRPV1_HUMAN	UR2R_HUMAN	UROK_HUMAN	VDR_HUMAN
	AID1877	45	5HT3B_HUMAN	ACM1_HUMAN	ACM2_HUMAN	ACM5_HUMAN	ACV1B_HUMAN	AKT3_HUMAN	AURKB_HUMAN	CASP8_HUMAN	CNGA2_HUMAN	DCLK1_HUMAN	DUSTY_HUMAN	E2AK2_HUMAN	EGFR_HUMAN	ERBB2_HUMAN	FGFR1_HUMAN	FLT3_HUMAN	FYN_HUMAN	GSK3B_HUMAN	JAK1_HUMAN	KCNA5_HUMAN	KCNB1_HUMAN	KCNH2_HUMAN	MDR1_HUMAN	MP2K2_HUMAN	MTOR_HUMAN	NK2R_HUMAN	NMDE2_HUMAN	NMDZ1_HUMAN	NR1H4_HUMAN	PSA2_HUMAN	RK_HUMAN	RXRA_HUMAN	RXRG_HUMAN	S12A1_HUMAN	S23A2_HUMAN	SC6A4_HUMAN	SCN2A_HUMAN	SCN5A_HUMAN	SCNNB_HUMAN	SCNNG_HUMAN	ST17A_HUMAN	UR2R_HUMAN	UROK_HUMAN	V1BR_HUMAN	VDR_HUMAN
	AID1882	50	5HT3B_HUMAN	ACHA4_HUMAN	ACHA7_HUMAN	ACV1B_HUMAN	ADA1A_HUMAN	APJ_HUMAN	AURKB_HUMAN	BACE1_HUMAN	BMP2K_HUMAN	CAN1_HUMAN	CCR4_HUMAN	CNGA1_HUMAN	CTR4_HUMAN	E2AK2_HUMAN	EDNRA_HUMAN	EPHB6_HUMAN	ERR3_HUMAN	FAK1_HUMAN	FGFR1_HUMAN	FLT3_HUMAN	GSK3A_HUMAN	GSK3B_HUMAN	JAK2_HUMAN	KC1A_HUMAN	KCC1D_HUMAN	KCNA5_HUMAN	KCNB1_HUMAN	KCNH2_HUMAN	KLK7_HUMAN	MASP2_HUMAN	MK15_HUMAN	MMP20_HUMAN	MMP27_HUMAN	MP2K7_HUMAN	MYLK_HUMAN	NK2R_HUMAN	NMDE2_HUMAN	NMUR2_HUMAN	NPBW1_HUMAN	PIM1_HUMAN	RK_HUMAN	RXRG_HUMAN	RYR3_HUMAN	SC6A4_HUMAN	SCN8A_HUMAN	SCNAA_HUMAN	SUCR1_HUMAN
	AID1883	12	CATL1_HUMAN	EGFR_HUMAN	ESR1_HUMAN	FLT3_HUMAN	KCNA2_HUMAN	KCNH2_HUMAN	LCK_HUMAN	MDR1_HUMAN	NR1H4_HUMAN	RK_HUMAN	RXRG_HUMAN	VDR_HUMAN
	AID1885	9	AGTR1_HUMAN	AMPN_HUMAN	CCR6_HUMAN	MK11_HUMAN	OPRD_HUMAN	OPRM_HUMAN	RAF1_HUMAN	THB_HUMAN	VDR_HUMAN
	AID1886	35	5HT3B_HUMAN	AKT3_HUMAN	AURKB_HUMAN	CATG_HUMAN	CDK5_HUMAN	DUSTY_HUMAN	E2AK2_HUMAN	EGFR_HUMAN	EPHB6_HUMAN	ERBB2_HUMAN	ESR1_HUMAN	FLT3_HUMAN	GBRA4_HUMAN	GBRA6_HUMAN	GSK3B_HUMAN	KCNH2_HUMAN	KLK7_HUMAN	LCK_HUMAN	M3K10_HUMAN	MDR1_HUMAN	MK11_HUMAN	MMP2_HUMAN	MP2K2_HUMAN	NR1H4_HUMAN	PHKG1_HUMAN	RK_HUMAN	RXRA_HUMAN	RXRG_HUMAN	SC6A4_HUMAN	SGK3_HUMAN	SUCR1_HUMAN	TRPA1_HUMAN	UR2R_HUMAN	UROK_HUMAN	VDR_HUMAN
	AID1889	14	ACHA5_HUMAN	CAC1I_HUMAN	CLCKA_HUMAN	CRCM1_HUMAN	GLRA4_HUMAN	KCNA3_HUMAN	KCNA7_HUMAN	KCNB1_HUMAN	KCNK4_HUMAN	KCNN3_HUMAN	P2RX1_HUMAN	SC5A7_HUMAN	VDR_HUMAN	VMAT1_HUMAN
	AID1891	8	CFTR_HUMAN	CRCM1_HUMAN	GLRA4_HUMAN	KCNA3_HUMAN	KCNK4_HUMAN	KCNN3_HUMAN	SC5A7_HUMAN	VMAT1_HUMAN
	AID1900	1	ESR1_HUMAN
	AID1905	1	AKT3_HUMAN
	AID1907	25	AA2AR_HUMAN	AAPK2_HUMAN	ACM1_HUMAN	CATC_HUMAN	CNGA1_HUMAN	EPHB3_HUMAN	FGFR3_HUMAN	FPR2_HUMAN	ITK_HUMAN	KKCC2_HUMAN	LPAR1_HUMAN	LYN_HUMAN	M3K10_HUMAN	M3K12_HUMAN	MMP27_HUMAN	NR2E3_HUMAN	PCSK6_HUMAN	PGFRA_HUMAN	PLK5_HUMAN	PSYR_HUMAN	RARG_HUMAN	SC6A4_HUMAN	SCN8A_HUMAN	TPP2_HUMAN	TRPM3_HUMAN
	AID1910	5	5HT7R_HUMAN	AGTR1_HUMAN	MTLR_HUMAN	TNI3K_HUMAN	TRFR_HUMAN
	AID1915	2	OPRM_HUMAN	VDR_HUMAN
	AID1933	1	AGTR1_HUMAN
	AID1934	10	BAP1_HUMAN	EDNRB_HUMAN	ENTK_HUMAN	EPHA6_HUMAN	ERBB4_HUMAN	GRM1_HUMAN	PCSK7_HUMAN	SCN2A_HUMAN	SCNNA_HUMAN	VDR_HUMAN
	AID1935	337	5HT2A_HUMAN	5HT7R_HUMAN	AA1R_HUMAN	AA2AR_HUMAN	AAPK2_HUMAN	ABCC8_HUMAN	ABCC9_HUMAN	ABL1_HUMAN	ABL2_HUMAN	ACHA3_HUMAN	ACHA4_HUMAN	ACHA5_HUMAN	ACHA6_HUMAN	ACHA7_HUMAN	ACHA_HUMAN	ACHB3_HUMAN	ACHB4_HUMAN	ACK1_HUMAN	ACM1_HUMAN	ACM2_HUMAN	ACVL1_HUMAN	ADA12_HUMAN	ADA17_HUMAN	ADA2A_HUMAN	ADRB1_HUMAN	ADT1_HUMAN	AGTR1_HUMAN	AKT1_HUMAN	AKT3_HUMAN	ALK_HUMAN	AMHR2_HUMAN	AMPM2_HUMAN	AMPN_HUMAN	APOA_HUMAN	ARBK1_HUMAN	AT12A_HUMAN	AT1A2_HUMAN	AT2A2_HUMAN	ATP4A_HUMAN	ATS5_HUMAN	AURKA_HUMAN	AURKB_HUMAN	AURKC_HUMAN	BMP1_HUMAN	BRD4_HUMAN	BRSK2_HUMAN	CAC1A_HUMAN
	AID1936	1	SCN2A_HUMAN
	AID1949	7	AT1B3_HUMAN	GRIK1_HUMAN	GRIK3_HUMAN	GRM3_HUMAN	KCNA1_HUMAN	SC6A5_HUMAN	STK33_HUMAN
	AID1981	5	ENTK_HUMAN	MMP2_HUMAN	NPY6R_HUMAN	THB_HUMAN	VDR_HUMAN
	AID1985	2	OPRM_HUMAN	VDR_HUMAN
	AID1988	503	5HT1B_HUMAN	5HT1D_HUMAN	5HT1E_HUMAN	5HT1F_HUMAN	5HT2A_HUMAN	5HT6R_HUMAN	AA2AR_HUMAN	AA2BR_HUMAN	AA3R_HUMAN	AAK1_HUMAN	ABCC8_HUMAN	ABCC9_HUMAN	ACE2_HUMAN	ACH10_HUMAN	ACHA3_HUMAN	ACHA4_HUMAN	ACHA6_HUMAN	ACHA_HUMAN	ACHB2_HUMAN	ACHB3_HUMAN	ACHB4_HUMAN	ACK1_HUMAN	ACM1_HUMAN	ACM5_HUMAN	ACVR1_HUMAN	ADA1A_HUMAN	ADA1D_HUMAN	ADA2C_HUMAN	ADA33_HUMAN	ADAM8_HUMAN	ADAM9_HUMAN	ADT1_HUMAN	AGTR1_HUMAN	AGTR2_HUMAN	AKT1_HUMAN	AKT3_HUMAN	AMHR2_HUMAN	AMPM2_HUMAN	AMPN_HUMAN	ANDR_HUMAN	ANKK1_HUMAN	APOA_HUMAN	ARAF_HUMAN	ARBK1_HUMAN	ASIC3_HUMAN	AT1A3_HUMAN	AT1B1_HUMAN
	AID1990	192	5HT3B_HUMAN	AA2AR_HUMAN	AA2BR_HUMAN	AA3R_HUMAN	AAPK1_HUMAN	ACM2_HUMAN	ACTHR_HUMAN	ADA15_HUMAN	ADA2A_HUMAN	ADAM8_HUMAN	ADAM9_HUMAN	AGTR1_HUMAN	AKT1_HUMAN	ALK_HUMAN	AMPL_HUMAN	AMPM2_HUMAN	AMPN_HUMAN	ARBK2_HUMAN	ASIC3_HUMAN	AT1A2_HUMAN	AT1A4_HUMAN	AT1B3_HUMAN	AVR2B_HUMAN	BCR_HUMAN	BMP1_HUMAN	BRD4_HUMAN	BRS3_HUMAN	C3AR_HUMAN	C5AR_HUMAN	CAC1A_HUMAN	CAC1D_HUMAN	CBPA4_HUMAN	CBPN_HUMAN	CCR1_HUMAN	CCR3_HUMAN	CCR7_HUMAN	CDK13_HUMAN	CDK1_HUMAN	CDK4_HUMAN	CDK6_HUMAN	CDK9_HUMAN	CDKL1_HUMAN	CLCA2_HUMAN	CLCN1_HUMAN	CLCN2_HUMAN	CLK1_HUMAN	CLK3_HUMAN
	AID1994	1	ENTK_HUMAN
	AID1996	61	5HT1F_HUMAN	5HT2C_HUMAN	5HT3A_HUMAN	AAPK1_HUMAN	ABCC9_HUMAN	ACHA7_HUMAN	ACPH_HUMAN	ADA10_HUMAN	ADA15_HUMAN	ADA1A_HUMAN	ADCK4_HUMAN	AMHR2_HUMAN	AMPL_HUMAN	ANKK1_HUMAN	AT1A4_HUMAN	ATS4_HUMAN	BRS3_HUMAN	CAC1E_HUMAN	CAC1I_HUMAN	CATS_HUMAN	CBPA1_HUMAN	CBPB2_HUMAN	CDKL3_HUMAN	CHK1_HUMAN	CSK21_HUMAN	CX3C1_HUMAN	EDNRB_HUMAN	EPHB1_HUMAN	ESR2_HUMAN	FYN_HUMAN	GBRA2_HUMAN	KCNC1_HUMAN	KCNE3_HUMAN	KCNH5_HUMAN	KCNK9_HUMAN	KS6B1_HUMAN	LPAR3_HUMAN	M3K8_HUMAN	M4K4_HUMAN	MARK4_HUMAN	MATK_HUMAN	MDR1_HUMAN	MK06_HUMAN	MMP24_HUMAN	MMP8_HUMAN	MYLK_HUMAN	NEK11_HUMAN
	AID1999	7	BMR1B_HUMAN	CBPM_HUMAN	KCNB1_HUMAN	M3K4_HUMAN	NMDZ1_HUMAN	PSN2_HUMAN	S19A1_HUMAN
	AID2002	23	ACHA_HUMAN	ADAM8_HUMAN	BMR1B_HUMAN	CBPM_HUMAN	CDKL5_HUMAN	FA10_HUMAN	FGFR2_HUMAN	GAK_HUMAN	IRK5_HUMAN	KCC2B_HUMAN	KCNC2_HUMAN	MET_HUMAN	OX1R_HUMAN	S1PR5_HUMAN	SCN1A_HUMAN	SCNAA_HUMAN	SGK3_HUMAN	SSR5_HUMAN	STK39_HUMAN	THA_HUMAN	TRPM3_HUMAN	TSSK1_HUMAN	VGFR3_HUMAN
	AID2003	22	AAPK2_HUMAN	CFAD_HUMAN	E2AK4_HUMAN	GRK5_HUMAN	NEK7_HUMAN	NK2R_HUMAN	OR1D2_HUMAN	P2RX3_HUMAN	PD2R2_HUMAN	S12A1_HUMAN	S1PR1_HUMAN	SCN1A_HUMAN	SCN2A_HUMAN	SCNAA_HUMAN	SSR5_HUMAN	STK11_HUMAN	STK24_HUMAN	SUCR1_HUMAN	THA_HUMAN	TRPV6_HUMAN	UFO_HUMAN	VGFR3_HUMAN
	AID2010	2	CAC1B_HUMAN	VDR_HUMAN
	AID2089	1	CACB2_HUMAN
	AID2099	26	ACHA7_HUMAN	AGTR1_HUMAN	CASP8_HUMAN	FPR3_HUMAN	GBRR3_HUMAN	KCC1D_HUMAN	KCNKI_HUMAN	LAT3_HUMAN	LT4R2_HUMAN	MDR1_HUMAN	MMP11_HUMAN	MMP20_HUMAN	MMP27_HUMAN	RYR2_HUMAN	S12A1_HUMAN	SC5A1_HUMAN	SC6A3_HUMAN	SC6A4_HUMAN	SCN9A_HUMAN	SENP1_HUMAN	SRC_HUMAN	THB_HUMAN	TRPM7_HUMAN	TRPV1_HUMAN	VDR_HUMAN	VRK2_HUMAN
	AID2124	2	TRFR_HUMAN	VDR_HUMAN
	AID2216	7	CASP7_HUMAN	CASR_HUMAN	ESR1_HUMAN	MMP3_HUMAN	SENP8_HUMAN	THB_HUMAN	TRFR_HUMAN
	AID2252	2	RXRG_HUMAN	VDR_HUMAN
	AID2253	13	AT1A3_HUMAN	ATP4A_HUMAN	CATL1_HUMAN	CCR6_HUMAN	ENTK_HUMAN	HCN2_HUMAN	KC1D_HUMAN	MC4R_HUMAN	OPRM_HUMAN	SENP6_HUMAN	ST38L_HUMAN	THB_HUMAN	VDR_HUMAN
	AID2275	7	KCNH2_HUMAN	KPCG_HUMAN	STK16_HUMAN	THB_HUMAN	TRPV1_HUMAN	VDR_HUMAN	VIAAT_HUMAN
	AID2286	14	ADA10_HUMAN	CATK_HUMAN	CCR6_HUMAN	EPHA7_HUMAN	GTR1_HUMAN	KCNN1_HUMAN	KPCD1_HUMAN	MKNK1_HUMAN	PCSK5_HUMAN	PSB8_HUMAN	PSN2_HUMAN	ST32B_HUMAN	THB_HUMAN	TRYG1_HUMAN
	AID2303	34	ACHA6_HUMAN	CAC1B_HUMAN	CAC1D_HUMAN	CAC1F_HUMAN	CATL1_HUMAN	CDK5_HUMAN	CLCN2_HUMAN	CNGA2_HUMAN	CTRB1_HUMAN	DDR2_HUMAN	GASR_HUMAN	GRIK1_HUMAN	IRK10_HUMAN	KCMA1_HUMAN	KCNH5_HUMAN	KCNKI_HUMAN	KLK10_HUMAN	LSHR_HUMAN	M3K9_HUMAN	NMDE4_HUMAN	OPRM_HUMAN	PEPD_HUMAN	PRSS8_HUMAN	PSA3_HUMAN	PSB1_HUMAN	RYR3_HUMAN	S23A2_HUMAN	SC6A2_HUMAN	SCN3A_HUMAN	SCN5A_HUMAN	SGK1_HUMAN	TRPA1_HUMAN	TRY3_HUMAN	VACHT_HUMAN
	AID2313	74	5HT5A_HUMAN	AA3R_HUMAN	ADA1A_HUMAN	ADA33_HUMAN	ASIC1_HUMAN	AURKC_HUMAN	BMP2K_HUMAN	BMR1B_HUMAN	CACB2_HUMAN	CALRL_HUMAN	CATS_HUMAN	CDK19_HUMAN	CSKP_HUMAN	DAPK1_HUMAN	DDR2_HUMAN	E2AK1_HUMAN	ENTK_HUMAN	EPHA8_HUMAN	ERBB3_HUMAN	ERBB4_HUMAN	ERR3_HUMAN	FA10_HUMAN	FFAR2_HUMAN	FPR1_HUMAN	FYN_HUMAN	GHSR_HUMAN	GPC6A_HUMAN	GRIA2_HUMAN	GRIK1_HUMAN	GRM6_HUMAN	GRPR_HUMAN	HIPK3_HUMAN	IRK12_HUMAN	KAPCB_HUMAN	KC1D_HUMAN	KCC4_HUMAN	KCNA4_HUMAN	KCNQ2_HUMAN	KPCA_HUMAN	KPCT_HUMAN	KSYK_HUMAN	LT4R2_HUMAN	M3K19_HUMAN	M3K9_HUMAN	M4K5_HUMAN	MARK3_HUMAN	MELK_HUMAN
	AID2322	16	5HT1F_HUMAN	CDK1_HUMAN	CDK2_HUMAN	E2AK2_HUMAN	ESR1_HUMAN	FRK_HUMAN	GSK3B_HUMAN	GTR1_HUMAN	KCNH1_HUMAN	KPCA_HUMAN	KPCT_HUMAN	NEK1_HUMAN	RYR2_HUMAN	SSR3_HUMAN	TSHR_HUMAN	VDR_HUMAN
	AID2327	1	MBTP1_HUMAN
	AID2380	67	5HT1E_HUMAN	ACHA4_HUMAN	ACHA7_HUMAN	ACVL1_HUMAN	ADCK3_HUMAN	ARBK2_HUMAN	AT1A3_HUMAN	BRD4_HUMAN	CAC1A_HUMAN	CACB2_HUMAN	CASP7_HUMAN	CASPA_HUMAN	CATF_HUMAN	CDK2_HUMAN	CDK5_HUMAN	CDKL3_HUMAN	CHK1_HUMAN	CNGA2_HUMAN	CSF1R_HUMAN	DCLK1_HUMAN	DDR1_HUMAN	ECE1_HUMAN	ECE2_HUMAN	EPHB3_HUMAN	FA10_HUMAN	FER_HUMAN	GBRA3_HUMAN	GBRA5_HUMAN	GP182_HUMAN	GPR17_HUMAN	GRIA2_HUMAN	GRIA3_HUMAN	GRIK5_HUMAN	IRK8_HUMAN	KCC2D_HUMAN	KCNA5_HUMAN	KCNB1_HUMAN	KCNK2_HUMAN	KCNK6_HUMAN	KCNN1_HUMAN	KCNQ1_HUMAN	LPAR1_HUMAN	LT4R2_HUMAN	M3K12_HUMAN	MC3R_HUMAN	MMP20_HUMAN	MTLR_HUMAN
	AID2384	3	OPRM_HUMAN	THB_HUMAN	VDR_HUMAN
	AID2391	3	ACHB2_HUMAN	PE2R4_HUMAN	THB_HUMAN
	AID2401	2	ENTK_HUMAN	VDR_HUMAN
	AID2410	3	GBRB1_HUMAN	S19A1_HUMAN	VDR_HUMAN
	AID2467	6	CAN2_HUMAN	CASP3_HUMAN	KCNC1_HUMAN	KCNH2_HUMAN	MBTP1_HUMAN	TRPM2_HUMAN
	AID2486	7	BMPR2_HUMAN	GPR17_HUMAN	HUNK_HUMAN	SC5A7_HUMAN	TA2R_HUMAN	VMAT1_HUMAN	WEE1_HUMAN
	AID2501	31	ADCK4_HUMAN	BRS3_HUMAN	C3AR_HUMAN	CAC1A_HUMAN	CAC1F_HUMAN	CACB1_HUMAN	CDK15_HUMAN	CLCN1_HUMAN	CX3C1_HUMAN	CXCR1_HUMAN	DRD5_HUMAN	DYR1B_HUMAN	GIPR_HUMAN	GRK5_HUMAN	HCAR3_HUMAN	IKKE_HUMAN	IRK10_HUMAN	KCNK6_HUMAN	MINK1_HUMAN	MP2K5_HUMAN	MYLK3_HUMAN	OR1D2_HUMAN	SC5A1_HUMAN	SC6A2_HUMAN	SL9A1_HUMAN	STK25_HUMAN	TAAR1_HUMAN	TAOK1_HUMAN	TXK_HUMAN	ULK2_HUMAN	ULK3_HUMAN
	AID2690	45	5HT3A_HUMAN	5HT7R_HUMAN	ACHA7_HUMAN	ACHB3_HUMAN	ARBK2_HUMAN	AT1B2_HUMAN	CAC1B_HUMAN	CAC1I_HUMAN	CASP6_HUMAN	CATC_HUMAN	CATF_HUMAN	CATO_HUMAN	CDK5_HUMAN	CHK1_HUMAN	EAA1_HUMAN	EPHB3_HUMAN	GAK_HUMAN	GRIK1_HUMAN	GRM3_HUMAN	HIPK2_HUMAN	KCC2G_HUMAN	KCNA3_HUMAN	KCNB1_HUMAN	KCNC1_HUMAN	KCNH5_HUMAN	LPAR3_HUMAN	MC4R_HUMAN	MMP7_HUMAN	MYO3B_HUMAN	NR2E3_HUMAN	PTH2R_HUMAN	RAF1_HUMAN	RET_HUMAN	RIOK1_HUMAN	RIPK1_HUMAN	RXRA_HUMAN	SCNNA_HUMAN	SENP8_HUMAN	SRC_HUMAN	TGFR2_HUMAN	THA_HUMAN	THB_HUMAN	TRPM7_HUMAN	ULK1_HUMAN	VDR_HUMAN
	AID2711	53	AAPK1_HUMAN	ADCK4_HUMAN	AMHR2_HUMAN	BRS3_HUMAN	CAC1S_HUMAN	CACB3_HUMAN	CASP7_HUMAN	CATC_HUMAN	CATS_HUMAN	CCR5_HUMAN	CDK4_HUMAN	CDKL5_HUMAN	DRD2_HUMAN	DRD5_HUMAN	ESR2_HUMAN	FER_HUMAN	FYN_HUMAN	GBRA2_HUMAN	GBRA3_HUMAN	GBRA4_HUMAN	GBRR2_HUMAN	GIPR_HUMAN	GRIA2_HUMAN	KC1A_HUMAN	KCNC4_HUMAN	KCNH2_HUMAN	KCNH5_HUMAN	KCNK2_HUMAN	KCNQ4_HUMAN	LPAR2_HUMAN	MDR1_HUMAN	MMP11_HUMAN	MRP1_HUMAN	MYLK3_HUMAN	NTCP_HUMAN	OPRX_HUMAN	PE2R3_HUMAN	PTAFR_HUMAN	ROS1_HUMAN	RXRA_HUMAN	RXRG_HUMAN	S19A1_HUMAN	SC5A1_HUMAN	SCNBA_HUMAN	SEPR_HUMAN	SL9A1_HUMAN	TAOK1_HUMAN
	AID2712	53	AAPK1_HUMAN	ADCK4_HUMAN	AMHR2_HUMAN	BRS3_HUMAN	CAC1S_HUMAN	CACB3_HUMAN	CASP7_HUMAN	CATC_HUMAN	CATS_HUMAN	CCR5_HUMAN	CDK4_HUMAN	CDKL5_HUMAN	DRD2_HUMAN	DRD5_HUMAN	ESR2_HUMAN	FER_HUMAN	FYN_HUMAN	GBRA2_HUMAN	GBRA3_HUMAN	GBRA4_HUMAN	GBRR2_HUMAN	GIPR_HUMAN	GRIA2_HUMAN	KC1A_HUMAN	KCNC4_HUMAN	KCNH2_HUMAN	KCNH5_HUMAN	KCNK2_HUMAN	KCNQ4_HUMAN	LPAR2_HUMAN	MDR1_HUMAN	MMP11_HUMAN	MRP1_HUMAN	MYLK3_HUMAN	NTCP_HUMAN	OPRX_HUMAN	PE2R3_HUMAN	PTAFR_HUMAN	ROS1_HUMAN	RXRA_HUMAN	RXRG_HUMAN	S19A1_HUMAN	SC5A1_HUMAN	SCNBA_HUMAN	SEPR_HUMAN	SL9A1_HUMAN	TAOK1_HUMAN
	AID2716	7	AA3R_HUMAN	CASPA_HUMAN	CATL1_HUMAN	EGFR_HUMAN	FA10_HUMAN	P2RY1_HUMAN	VDR_HUMAN
	AID2717	7	AGTR1_HUMAN	CCR6_HUMAN	ENTK_HUMAN	OPRD_HUMAN	THB_HUMAN	TRFR_HUMAN	VDR_HUMAN
	AID2779	81	5HT3A_HUMAN	ABL2_HUMAN	ACHA7_HUMAN	ACHB3_HUMAN	ACM2_HUMAN	ADAM8_HUMAN	ADAM9_HUMAN	ADRB1_HUMAN	ADRB2_HUMAN	ANPRB_HUMAN	AT1A2_HUMAN	BKRB2_HUMAN	BMP1_HUMAN	BMR1A_HUMAN	CBPA6_HUMAN	CBPM_HUMAN	CCR2_HUMAN	CDKL1_HUMAN	E2AK1_HUMAN	EPHA2_HUMAN	ERBB4_HUMAN	ERN1_HUMAN	ESR2_HUMAN	FA12_HUMAN	FOLH1_HUMAN	FPR1_HUMAN	GHSR_HUMAN	GLR_HUMAN	GRIA2_HUMAN	GRIK1_HUMAN	GRM5_HUMAN	HCAR2_HUMAN	IDE_HUMAN	IRAK1_HUMAN	IRK10_HUMAN	KCC2G_HUMAN	KCNA1_HUMAN	KCNN1_HUMAN	KCNQ3_HUMAN	KIT_HUMAN	KKCC1_HUMAN	LCAP_HUMAN	LPAR1_HUMAN	M4K1_HUMAN	MAK_HUMAN	MK08_HUMAN	MK10_HUMAN
	AID2780	99	5HT3A_HUMAN	ABL1_HUMAN	ACHA5_HUMAN	ACHA7_HUMAN	ACHA_HUMAN	ADA10_HUMAN	ADA17_HUMAN	ADA2B_HUMAN	ALK_HUMAN	AMPL_HUMAN	AT1A2_HUMAN	AT1A3_HUMAN	BCKD_HUMAN	BMPR2_HUMAN	CAC1G_HUMAN	CACB2_HUMAN	CAN1_HUMAN	CASP2_HUMAN	CASP6_HUMAN	CATH_HUMAN	CDK17_HUMAN	CDK2_HUMAN	CDK9_HUMAN	CLK2_HUMAN	CMA1_HUMAN	CNGA1_HUMAN	CSK22_HUMAN	DMPK_HUMAN	EPHA5_HUMAN	EPHA7_HUMAN	ESR2_HUMAN	FER_HUMAN	FFAR1_HUMAN	FFAR2_HUMAN	GALR3_HUMAN	GBRB3_HUMAN	GP116_HUMAN	GPBAR_HUMAN	GPR17_HUMAN	GRAB_HUMAN	GRIK3_HUMAN	GRM3_HUMAN	HIPK3_HUMAN	HUNK_HUMAN	IRAK3_HUMAN	KCMA1_HUMAN	KCNH3_HUMAN
	AID2823	1	CDK18_HUMAN
	AID2842	8	ACHA3_HUMAN	CDK4_HUMAN	CHK1_HUMAN	ERBB4_HUMAN	HCN3_HUMAN	NMDE1_HUMAN	RET_HUMAN	WEE1_HUMAN
	AID434951	5	AGTR1_HUMAN	CASP3_HUMAN	CASP6_HUMAN	GBRA4_HUMAN	TRFR_HUMAN
	AID434955	3	CXCR4_HUMAN	KCNH1_HUMAN	VDR_HUMAN
	AID434958	7	BCR_HUMAN	EPHA7_HUMAN	M3K12_HUMAN	SC5A1_HUMAN	THB_HUMAN	TRPC6_HUMAN	VDR_HUMAN
	AID434959	5	BMP2K_HUMAN	GSK3B_HUMAN	MRP1_HUMAN	SSR1_HUMAN	TAOK1_HUMAN
	AID434987	50	AA2AR_HUMAN	ADRB2_HUMAN	AMHR2_HUMAN	AT2A1_HUMAN	AURKC_HUMAN	CAC1A_HUMAN	CAC1B_HUMAN	CASPA_HUMAN	CATS_HUMAN	CBPA5_HUMAN	CCR6_HUMAN	CDK9_HUMAN	CSK21_HUMAN	DMPK_HUMAN	ESR1_HUMAN	FFAR4_HUMAN	FGFR2_HUMAN	FGFR3_HUMAN	FYN_HUMAN	GABR2_HUMAN	GBRA2_HUMAN	GLRB_HUMAN	GRM1_HUMAN	GRM6_HUMAN	ITK_HUMAN	KCMA1_HUMAN	KCNB1_HUMAN	KCNH1_HUMAN	KCNK4_HUMAN	KLK7_HUMAN	M3K11_HUMAN	M3K14_HUMAN	MK15_HUMAN	MMP20_HUMAN	MMP7_HUMAN	MMP9_HUMAN	MYLK_HUMAN	NEK6_HUMAN	NMDZ1_HUMAN	NR2E3_HUMAN	P2RX3_HUMAN	PLK2_HUMAN	PSA3_HUMAN	SC6A2_HUMAN	SCN3A_HUMAN	SCNNA_HUMAN	THB_HUMAN
	AID435003	14	AA2BR_HUMAN	AGTR1_HUMAN	CASPA_HUMAN	CATF_HUMAN	ESR1_HUMAN	ESR2_HUMAN	KC1A_HUMAN	LPAR1_HUMAN	M3K15_HUMAN	MMP27_HUMAN	NEK7_HUMAN	NR2E3_HUMAN	THB_HUMAN	VDR_HUMAN
	AID435005	11	ADRB2_HUMAN	AGTR1_HUMAN	CCR6_HUMAN	ENTK_HUMAN	LSHR_HUMAN	MC4R_HUMAN	NR2E3_HUMAN	RAF1_HUMAN	SENP8_HUMAN	THB_HUMAN	VDR_HUMAN
	AID435019	28	5HT3A_HUMAN	ACM4_HUMAN	ADA10_HUMAN	AGTR1_HUMAN	CACB2_HUMAN	CASP7_HUMAN	CHK1_HUMAN	E2AK2_HUMAN	EPHA6_HUMAN	EPHA7_HUMAN	EPHB6_HUMAN	ERBB2_HUMAN	ESR1_HUMAN	FGFR2_HUMAN	GAK_HUMAN	KCC2B_HUMAN	KCNH5_HUMAN	KPCG_HUMAN	NR2E3_HUMAN	NTR1_HUMAN	PLK1_HUMAN	PTH2R_HUMAN	RAF1_HUMAN	RXRG_HUMAN	S19A1_HUMAN	SCN4A_HUMAN	STK11_HUMAN	VDR_HUMAN
	AID435020	6	CDK3_HUMAN	CDK5_HUMAN	KPCG_HUMAN	MC4R_HUMAN	PSB1_HUMAN	THB_HUMAN
	AID435022	1	RXRG_HUMAN
	AID449723	3	GTR1_HUMAN	MMP14_HUMAN	VDR_HUMAN
	AID449728	7	5HT3A_HUMAN	CCR6_HUMAN	ENTK_HUMAN	ESR1_HUMAN	KCNH2_HUMAN	THB_HUMAN	VMAT1_HUMAN
	AID449730	9	CAC1D_HUMAN	GABR1_HUMAN	KCMA1_HUMAN	KCNB1_HUMAN	KCNC1_HUMAN	MMP24_HUMAN	TRFR_HUMAN	TRPC6_HUMAN	VDR_HUMAN
	AID449746	2	ACH10_HUMAN	RYR1_HUMAN
	AID449761	253	5HT1B_HUMAN	5HT2B_HUMAN	5HT2C_HUMAN	5HT3A_HUMAN	5HT3B_HUMAN	5HT7R_HUMAN	AA2AR_HUMAN	AA2BR_HUMAN	AAPK2_HUMAN	ACE_HUMAN	ACHA6_HUMAN	ACHA7_HUMAN	ACHA_HUMAN	ACHB3_HUMAN	ACHB4_HUMAN	ACM3_HUMAN	ACM4_HUMAN	ACTHR_HUMAN	ACV1B_HUMAN	ADA10_HUMAN	ADA17_HUMAN	ADA2B_HUMAN	ADA33_HUMAN	ADCK3_HUMAN	ADRB1_HUMAN	AKT2_HUMAN	AKT3_HUMAN	AMPL_HUMAN	AMPM2_HUMAN	ANPRB_HUMAN	APJ_HUMAN	ARBK1_HUMAN	AT1A2_HUMAN	AT1B1_HUMAN	ATG4B_HUMAN	ATP4A_HUMAN	ATS1_HUMAN	ATS5_HUMAN	AURKA_HUMAN	BAP1_HUMAN	BCKD_HUMAN	BMP1_HUMAN	BMPR2_HUMAN	BMR1A_HUMAN	BMR1B_HUMAN	CAC1B_HUMAN	CAC1E_HUMAN
	AID449762	2	AGTR1_HUMAN	VDR_HUMAN
	AID449763	11	ADRB2_HUMAN	AGTR1_HUMAN	CASP4_HUMAN	CATL1_HUMAN	CCR6_HUMAN	MC4R_HUMAN	NTR1_HUMAN	OPRM_HUMAN	SENP7_HUMAN	SENP8_HUMAN	VDR_HUMAN
	AID449764	1	VDR_HUMAN
	AID463074	4	GRIA2_HUMAN	KCNE1_HUMAN	NR1H3_HUMAN	OPRM_HUMAN
	AID463075	10	5HT1A_HUMAN	ADRB1_HUMAN	CAC1E_HUMAN	GTR1_HUMAN	HRH4_HUMAN	MMP10_HUMAN	PSN2_HUMAN	RXRA_HUMAN	TRPA1_HUMAN	TRPC3_HUMAN
	AID463079	7	GABR1_HUMAN	GALR3_HUMAN	OPRD_HUMAN	SSR1_HUMAN	STK11_HUMAN	THB_HUMAN	VDR_HUMAN
	AID463104	8	CDK18_HUMAN	CHK2_HUMAN	ENTK_HUMAN	ESR1_HUMAN	GPR17_HUMAN	OPRM_HUMAN	PDK3_HUMAN	VDR_HUMAN
	AID463112	5	ACVL1_HUMAN	AGTR1_HUMAN	CDK3_HUMAN	ERBB2_HUMAN	TRPC6_HUMAN
	AID463116	11	AT1B1_HUMAN	ATP4A_HUMAN	GBRA2_HUMAN	GBRA3_HUMAN	KCNC1_HUMAN	RYR3_HUMAN	S23A2_HUMAN	SC6A2_HUMAN	SCN3A_HUMAN	TRPM7_HUMAN	VDR_HUMAN
	AID463117	1	OPRM_HUMAN
	AID463136	348	5HT1D_HUMAN	5HT1E_HUMAN	5HT2A_HUMAN	5HT6R_HUMAN	5HT7R_HUMAN	AA2AR_HUMAN	AAPK2_HUMAN	ABCC9_HUMAN	ABL1_HUMAN	ACHA4_HUMAN	ACHA5_HUMAN	ACHA6_HUMAN	ACHA7_HUMAN	ACHA_HUMAN	ACHB4_HUMAN	ACM1_HUMAN	ACM3_HUMAN	ACM4_HUMAN	ACM5_HUMAN	ACPH_HUMAN	ACTHR_HUMAN	ACV1C_HUMAN	ACVL1_HUMAN	ADA12_HUMAN	ADA1A_HUMAN	ADA2A_HUMAN	ADA2B_HUMAN	ADA33_HUMAN	ADAM8_HUMAN	ADCK3_HUMAN	AKT2_HUMAN	ALK_HUMAN	AMHR2_HUMAN	AMPM2_HUMAN	ANPRB_HUMAN	APJ_HUMAN	ARBK1_HUMAN	ARBK2_HUMAN	ASIC3_HUMAN	AT1A1_HUMAN	AT1A2_HUMAN	AT1A4_HUMAN	AT2A2_HUMAN	ATG4B_HUMAN	AURKA_HUMAN	AURKB_HUMAN	BAP1_HUMAN
	AID463183	1	VACHT_HUMAN
	AID463187	3	KCC4_HUMAN	THB_HUMAN	VDR_HUMAN
	AID463188	4	CASP4_HUMAN	CDK5_HUMAN	GSK3A_HUMAN	VDR_HUMAN
	AID463189	1	TRPA1_HUMAN
	AID463204	5	CASP3_HUMAN	ENTK_HUMAN	KCNC4_HUMAN	RARA_HUMAN	VDR_HUMAN
	AID463206	0
	AID463229	3	5HT1A_HUMAN	MOT1_HUMAN	PDPK1_HUMAN
	AID485275	3	ENTK_HUMAN	THB_HUMAN	TRFR_HUMAN
	AID485298	6	5HT3B_HUMAN	DAPK1_HUMAN	ESR1_HUMAN	KCNH2_HUMAN	THB_HUMAN	VDR_HUMAN
	AID485299	9	ACHA4_HUMAN	AT1A1_HUMAN	CAN1_HUMAN	CATL1_HUMAN	GPR83_HUMAN	GRM1_HUMAN	KAPCA_HUMAN	KLKB1_HUMAN	NMDE1_HUMAN
	AID488745	95	5HT1D_HUMAN	ABCC9_HUMAN	ADA2C_HUMAN	AMPL_HUMAN	AT2A2_HUMAN	ATM_HUMAN	AURKB_HUMAN	AURKC_HUMAN	BMP2K_HUMAN	CAC1C_HUMAN	CACB1_HUMAN	CACB2_HUMAN	CAN1_HUMAN	CASP2_HUMAN	CATC_HUMAN	CCR8_HUMAN	CDK5_HUMAN	CDK6_HUMAN	CFAD_HUMAN	CHK1_HUMAN	CNGA2_HUMAN	CNR1_HUMAN	CSK21_HUMAN	CTR4_HUMAN	CXCR7_HUMAN	DCLK3_HUMAN	DNPEP_HUMAN	DRD4_HUMAN	E2AK2_HUMAN	EGFR_HUMAN	EPHB6_HUMAN	ERR2_HUMAN	ERR3_HUMAN	ESR1_HUMAN	FGFR1_HUMAN	GNRHR_HUMAN	GSK3A_HUMAN	IDE_HUMAN	IRK6_HUMAN	IRK8_HUMAN	JAK1_HUMAN	JAK3_HUMAN	KC1G1_HUMAN	KC1G3_HUMAN	KCC1A_HUMAN	KCND3_HUMAN	KCNH2_HUMAN
	AID488752	2	ESR1_HUMAN	KCNH2_HUMAN
	AID488862	262	5HT2A_HUMAN	5HT3A_HUMAN	5HT6R_HUMAN	AA2BR_HUMAN	AAK1_HUMAN	AAPK2_HUMAN	ABL1_HUMAN	ACE_HUMAN	ACH10_HUMAN	ACHA4_HUMAN	ACHA6_HUMAN	ACHA7_HUMAN	ACM1_HUMAN	ACM5_HUMAN	ACPH_HUMAN	ACV1B_HUMAN	ADA17_HUMAN	ADA2B_HUMAN	ADA33_HUMAN	ADAM9_HUMAN	ADCK3_HUMAN	ADRB2_HUMAN	AGTR1_HUMAN	AKT3_HUMAN	ALK_HUMAN	AMHR2_HUMAN	AMPN_HUMAN	ARAF_HUMAN	AT1A2_HUMAN	AT1A4_HUMAN	AT1B1_HUMAN	ATM_HUMAN	BACE2_HUMAN	BCKD_HUMAN	BCR_HUMAN	BKRB1_HUMAN	BMP1_HUMAN	CAC1B_HUMAN	CAC1D_HUMAN	CAC1G_HUMAN	CAC1H_HUMAN	CASP1_HUMAN	CASP4_HUMAN	CASP8_HUMAN	CATF_HUMAN	CATL1_HUMAN	CBPA6_HUMAN
	AID488890	5	AGTR1_HUMAN	CCR6_HUMAN	PPGB_HUMAN	SENP8_HUMAN	VDR_HUMAN
	AID488924	127	5HT3A_HUMAN	5HT3B_HUMAN	5HT4R_HUMAN	AA3R_HUMAN	AAK1_HUMAN	ACHA4_HUMAN	ACHA6_HUMAN	ACHA_HUMAN	ACHB2_HUMAN	ACM4_HUMAN	ADA12_HUMAN	ADA2A_HUMAN	ADRB3_HUMAN	AKT2_HUMAN	AMHR2_HUMAN	AT12A_HUMAN	ATG4B_HUMAN	AURKB_HUMAN	BAP1_HUMAN	BMR1B_HUMAN	CAC1A_HUMAN	CAC1D_HUMAN	CAN1_HUMAN	CASP2_HUMAN	CASP4_HUMAN	CASP7_HUMAN	CASPE_HUMAN	CATK_HUMAN	CBPA2_HUMAN	CBPA6_HUMAN	CBPB2_HUMAN	CDK5_HUMAN	CMA1_HUMAN	CSF1R_HUMAN	ECE1_HUMAN	ERBB4_HUMAN	ERN1_HUMAN	FAK2_HUMAN	FFAR2_HUMAN	FOLH1_HUMAN	FPR1_HUMAN	FRK_HUMAN	GBRA2_HUMAN	GBRA5_HUMAN	GBRB3_HUMAN	GHSR_HUMAN	GLP2R_HUMAN
	AID488926	2	EGFR_HUMAN	GLRB_HUMAN
	AID488956	17	ACE_HUMAN	AGTR1_HUMAN	AT12A_HUMAN	BACE1_HUMAN	CAC1E_HUMAN	CASPE_HUMAN	CLCN2_HUMAN	FSHR_HUMAN	KCNA5_HUMAN	KCNK9_HUMAN	KCNKI_HUMAN	KCNQ3_HUMAN	NMDE2_HUMAN	NTCP2_HUMAN	PSB1_HUMAN	THB_HUMAN	TSSK1_HUMAN
	AID489006	281	5HT1A_HUMAN	5HT1E_HUMAN	5HT1F_HUMAN	5HT2B_HUMAN	5HT2C_HUMAN	5HT3A_HUMAN	AAPK1_HUMAN	ABL1_HUMAN	ABL2_HUMAN	ACE2_HUMAN	ACE_HUMAN	ACHA5_HUMAN	ACHA7_HUMAN	ACHA_HUMAN	ACHB4_HUMAN	ACM2_HUMAN	ACM4_HUMAN	ACM5_HUMAN	ACV1B_HUMAN	ADA15_HUMAN	ADA1D_HUMAN	ADA2B_HUMAN	ADAM8_HUMAN	ADCK4_HUMAN	AKT1_HUMAN	AKT3_HUMAN	ALK_HUMAN	ANKK1_HUMAN	AT1A2_HUMAN	AT1A3_HUMAN	BCR_HUMAN	BMP1_HUMAN	BMR1B_HUMAN	BRD4_HUMAN	C3AR_HUMAN	C5AR_HUMAN	CAC1B_HUMAN	CAC1D_HUMAN	CACB2_HUMAN	CASP4_HUMAN	CASP5_HUMAN	CASP8_HUMAN	CASR_HUMAN	CATC_HUMAN	CATK_HUMAN	CBPA5_HUMAN	CBPA6_HUMAN
	AID489018	4	ADRB2_HUMAN	AGTR1_HUMAN	MYO3B_HUMAN	TRFR_HUMAN
	AID489022	45	ABL1_HUMAN	ABL2_HUMAN	ACHB4_HUMAN	AKT1_HUMAN	AKT2_HUMAN	AMPM1_HUMAN	AT2A1_HUMAN	BAP1_HUMAN	CAC1B_HUMAN	CBPA2_HUMAN	CBPA6_HUMAN	CBPB2_HUMAN	CDK18_HUMAN	ECE1_HUMAN	ERBB4_HUMAN	GBRA3_HUMAN	GBRA6_HUMAN	HIPK1_HUMAN	KCC2D_HUMAN	KCNA5_HUMAN	KCNH4_HUMAN	LT4R1_HUMAN	M3K13_HUMAN	MC4R_HUMAN	MMP14_HUMAN	MMP1_HUMAN	NALD2_HUMAN	NMDE2_HUMAN	NR1H3_HUMAN	P2RY6_HUMAN	PAK2_HUMAN	PAK6_HUMAN	PAK7_HUMAN	PASK_HUMAN	PLK1_HUMAN	SC6A3_HUMAN	SC6A4_HUMAN	SCN4A_HUMAN	SCN8A_HUMAN	STK16_HUMAN	TEC_HUMAN	THB_HUMAN	THRB_HUMAN	TRPM5_HUMAN	TRPV2_HUMAN
	AID489023	282	5HT1A_HUMAN	5HT2B_HUMAN	5HT3A_HUMAN	5HT7R_HUMAN	AA2AR_HUMAN	AA2BR_HUMAN	AAK1_HUMAN	ABL1_HUMAN	ABL2_HUMAN	ACE2_HUMAN	ACE_HUMAN	ACHA4_HUMAN	ACHA5_HUMAN	ACHA6_HUMAN	ACHA_HUMAN	ACHB3_HUMAN	ACHB4_HUMAN	ACK1_HUMAN	ACM2_HUMAN	ACM5_HUMAN	ADAM8_HUMAN	AKT1_HUMAN	AKT3_HUMAN	ALK_HUMAN	AMPL_HUMAN	AMPM1_HUMAN	ARAF_HUMAN	ASIC3_HUMAN	AT1A2_HUMAN	AT1A4_HUMAN	ATP4B_HUMAN	ATS4_HUMAN	BACE1_HUMAN	BCR_HUMAN	BMP1_HUMAN	BMR1A_HUMAN	CAC1D_HUMAN	CAC1G_HUMAN	CAC1I_HUMAN	CALCR_HUMAN	CASP4_HUMAN	CASP8_HUMAN	CASPE_HUMAN	CASR_HUMAN	CATC_HUMAN	CATG_HUMAN	CATK_HUMAN
	AID489024	138	5HT1B_HUMAN	AA3R_HUMAN	ABL1_HUMAN	ABL2_HUMAN	ACHA4_HUMAN	ACHB2_HUMAN	ACPH_HUMAN	ACTHR_HUMAN	ADA1A_HUMAN	ADA2A_HUMAN	ADRB2_HUMAN	AGTR1_HUMAN	AKT3_HUMAN	ALK_HUMAN	AMPB_HUMAN	AMPE_HUMAN	AMPL_HUMAN	ASIC3_HUMAN	AT2A1_HUMAN	BKRB1_HUMAN	BRD4_HUMAN	CAC1E_HUMAN	CAC1H_HUMAN	CAN1_HUMAN	CASPA_HUMAN	CATC_HUMAN	CATL2_HUMAN	CATO_HUMAN	CATZ_HUMAN	CBPB2_HUMAN	CCKAR_HUMAN	CCR9_HUMAN	CDKL3_HUMAN	CHK1_HUMAN	CLK2_HUMAN	CSK21_HUMAN	CTRB1_HUMAN	DAPK3_HUMAN	DPEP1_HUMAN	DRD2_HUMAN	DUSTY_HUMAN	E2AK4_HUMAN	EDNRA_HUMAN	ENTK_HUMAN	EPHB1_HUMAN	EPHB3_HUMAN	ERBB3_HUMAN
	AID489025	3	AGTR1_HUMAN	EPHB6_HUMAN	VDR_HUMAN
	AID489027	0
	AID489033	1	VDR_HUMAN
	AID489035	85	ACHA6_HUMAN	ACHB2_HUMAN	ACHB4_HUMAN	ACM4_HUMAN	AGTR1_HUMAN	AKT1_HUMAN	AKT2_HUMAN	AMPL_HUMAN	AT2A2_HUMAN	ATNG_HUMAN	BMP2K_HUMAN	CAC1A_HUMAN	CAC1D_HUMAN	CAC1F_HUMAN	CAC1H_HUMAN	CASP4_HUMAN	CBPA1_HUMAN	CCR6_HUMAN	CDK3_HUMAN	CDK7_HUMAN	CFAD_HUMAN	CLTR2_HUMAN	CSK22_HUMAN	DCLK3_HUMAN	ECE1_HUMAN	ERR3_HUMAN	FGR_HUMAN	GBRA4_HUMAN	GBRA5_HUMAN	GHRHR_HUMAN	GNRHR_HUMAN	GPR18_HUMAN	GRIK1_HUMAN	HRH2_HUMAN	HRH3_HUMAN	IRK6_HUMAN	JAK1_HUMAN	KC1D_HUMAN	KCC1A_HUMAN	KCC1D_HUMAN	KCC2A_HUMAN	KCMA1_HUMAN	KCNA7_HUMAN	KCNC1_HUMAN	KCND2_HUMAN	KCND3_HUMAN	KCNH6_HUMAN
	AID489041	5	CCR6_HUMAN	M3K7_HUMAN	MUSK_HUMAN	NR1H3_HUMAN	STK33_HUMAN
	AID492952	6	AGTR1_HUMAN	NMDE3_HUMAN	P2RX3_HUMAN	PCSK5_HUMAN	TBB3_HUMAN	VDR_HUMAN
	AID492965	0
	AID492998	3	AGTR1_HUMAN	LT4R1_HUMAN	TRFR_HUMAN
	AID493232	34	5HT1A_HUMAN	5HT3B_HUMAN	ADCK3_HUMAN	AT1A3_HUMAN	AT1B1_HUMAN	AT1B3_HUMAN	C1R_HUMAN	CASP7_HUMAN	CDKL2_HUMAN	CLTR2_HUMAN	EPHB3_HUMAN	GBRA2_HUMAN	GTR1_HUMAN	KPCD2_HUMAN	M3K15_HUMAN	MOT1_HUMAN	MUSK_HUMAN	OPRD_HUMAN	OR1D2_HUMAN	P2RY8_HUMAN	PE2R4_HUMAN	PGFRA_HUMAN	PGFRB_HUMAN	PPCE_HUMAN	PSA1_HUMAN	PTH2R_HUMAN	RYR3_HUMAN	SCN5A_HUMAN	SCNAA_HUMAN	SCNNA_HUMAN	SENP8_HUMAN	THB_HUMAN	TRPM7_HUMAN	VDR_HUMAN
	AID504316	52	ABL2_HUMAN	ACHA3_HUMAN	ADA12_HUMAN	ADA2B_HUMAN	ADRB1_HUMAN	AGTR2_HUMAN	AMPM1_HUMAN	ANPRA_HUMAN	ASIC3_HUMAN	BKRB2_HUMAN	CATC_HUMAN	CBPA2_HUMAN	CCRL1_HUMAN	CSK_HUMAN	CXCR2_HUMAN	DAPK3_HUMAN	EAA5_HUMAN	EPHA5_HUMAN	EPHB3_HUMAN	FA12_HUMAN	FACE2_HUMAN	FER_HUMAN	FFAR3_HUMAN	GLR_HUMAN	GP182_HUMAN	GRM6_HUMAN	GTR1_HUMAN	HIPK1_HUMAN	ILK_HUMAN	IRK10_HUMAN	KCC2D_HUMAN	KCNQ1_HUMAN	KCNQ5_HUMAN	KLK7_HUMAN	KS6A4_HUMAN	LACTB_HUMAN	M3K9_HUMAN	M4K2_HUMAN	MAPK3_HUMAN	MMP14_HUMAN	MST4_HUMAN	MYLK4_HUMAN	NEK4_HUMAN	NUAK2_HUMAN	P2RX6_HUMAN	P2RY6_HUMAN	PPARA_HUMAN
	AID504382	47	5HT3A_HUMAN	5HT3B_HUMAN	ACHA7_HUMAN	ACM3_HUMAN	ASIC3_HUMAN	AT12A_HUMAN	AT1B1_HUMAN	BMR1B_HUMAN	CAC1B_HUMAN	CASPA_HUMAN	CBPA2_HUMAN	CBPA5_HUMAN	CTR4_HUMAN	ENTK_HUMAN	GABR2_HUMAN	GLRB_HUMAN	GRM2_HUMAN	GRM3_HUMAN	KCC2A_HUMAN	KCNA1_HUMAN	KCNA3_HUMAN	KCNA4_HUMAN	KCNA7_HUMAN	M3K14_HUMAN	MELK_HUMAN	MERTK_HUMAN	MET_HUMAN	MMP23_HUMAN	NMDE4_HUMAN	NTCP2_HUMAN	NTR1_HUMAN	OPRM_HUMAN	PAR1_HUMAN	PCSK5_HUMAN	PSA2_HUMAN	RXRA_HUMAN	RYR1_HUMAN	RYR3_HUMAN	SC5A1_HUMAN	SC6A5_HUMAN	SCN5A_HUMAN	SCN8A_HUMAN	ST32B_HUMAN	TRFR_HUMAN	TRPM4_HUMAN	VMAT1_HUMAN	XPP1_HUMAN
	AID504408	15	AA2AR_HUMAN	ADRB2_HUMAN	AGTR1_HUMAN	CASP3_HUMAN	CBPM_HUMAN	CLPP_HUMAN	GHSR_HUMAN	MTLR_HUMAN	NMDZ1_HUMAN	PSB7_HUMAN	SENP7_HUMAN	STK36_HUMAN	TPP2_HUMAN	VDR_HUMAN	XPP1_HUMAN
	AID504592	1	ESR2_HUMAN
	AID504607	32	ACHB4_HUMAN	ACM1_HUMAN	ADA33_HUMAN	APOA_HUMAN	AT12A_HUMAN	ATP4A_HUMAN	BACE2_HUMAN	CAC1A_HUMAN	CATC_HUMAN	CBPA1_HUMAN	CTR4_HUMAN	ESR1_HUMAN	GBRA4_HUMAN	GBRB2_HUMAN	GRK4_HUMAN	KCNB1_HUMAN	KCNH5_HUMAN	KCNN1_HUMAN	KPCT_HUMAN	MMP1_HUMAN	MMP7_HUMAN	MTLR_HUMAN	NMDZ1_HUMAN	NTCP2_HUMAN	P2RY8_HUMAN	PDK3_HUMAN	SC6A3_HUMAN	SC6A4_HUMAN	TRPM5_HUMAN	TRPV2_HUMAN	TRY2_HUMAN	TRY3_HUMAN
	AID504648	11	AGTR1_HUMAN	CASP7_HUMAN	CCR6_HUMAN	KS6A5_HUMAN	LSHR_HUMAN	M4K2_HUMAN	MMP14_HUMAN	PLK2_HUMAN	THB_HUMAN	TRPM3_HUMAN	VDR_HUMAN
	AID504832	13	AGTR1_HUMAN	AKT3_HUMAN	EGFR_HUMAN	ENTK_HUMAN	KAPCB_HUMAN	KCNH2_HUMAN	LSHR_HUMAN	MDR1_HUMAN	OPRM_HUMAN	RXRG_HUMAN	SENP8_HUMAN	THB_HUMAN	VDR_HUMAN
	AID504834	8	AGTR1_HUMAN	CASP3_HUMAN	ENTK_HUMAN	KCNH2_HUMAN	OPRM_HUMAN	RXRG_HUMAN	THB_HUMAN	VDR_HUMAN
	AID504843	0
	AID504848	4	ACM3_HUMAN	OPRD_HUMAN	PGFRB_HUMAN	VDR_HUMAN
	AID504850	2	OPRD_HUMAN	RXRG_HUMAN
	AID504862	4	ATG4B_HUMAN	BMPR2_HUMAN	SENP1_HUMAN	WEE1_HUMAN
	AID504863	37	ATG4B_HUMAN	BMP1_HUMAN	CCR6_HUMAN	CDK3_HUMAN	CFTR_HUMAN	CHK2_HUMAN	CLCKA_HUMAN	EPHA2_HUMAN	FA10_HUMAN	GABR1_HUMAN	GBRA2_HUMAN	GRIA3_HUMAN	GRM1_HUMAN	GRM2_HUMAN	KCC2B_HUMAN	KCNA7_HUMAN	KCNK2_HUMAN	KCNK6_HUMAN	LSHR_HUMAN	LT4R2_HUMAN	MMP10_HUMAN	MP2K1_HUMAN	MTLR_HUMAN	NMDE4_HUMAN	OPRD_HUMAN	PKN2_HUMAN	PSA2_HUMAN	RARG_HUMAN	RON_HUMAN	SCN8A_HUMAN	SENP1_HUMAN	SENP8_HUMAN	SGK3_HUMAN	THB_HUMAN	TRPC6_HUMAN	VMAT1_HUMAN	WEE1_HUMAN
	AID521220	1	KCC1D_HUMAN
	AID540256	13	CDKL5_HUMAN	GALR3_HUMAN	KCNH2_HUMAN	KLK7_HUMAN	M3K12_HUMAN	MC4R_HUMAN	NR2E3_HUMAN	OPRD_HUMAN	OPRM_HUMAN	PI2R_HUMAN	PSN2_HUMAN	SENP7_HUMAN	VDR_HUMAN
	AID540259	2	CATC_HUMAN	LPAR4_HUMAN
	AID540267	9	ACHA5_HUMAN	CAC1B_HUMAN	CSF1R_HUMAN	ENTK_HUMAN	M4K2_HUMAN	MMP1_HUMAN	S6A13_HUMAN	SENP8_HUMAN	THB_HUMAN
	AID540333	8	CBPA6_HUMAN	CDC7_HUMAN	FAK2_HUMAN	KC1E_HUMAN	PSB8_HUMAN	RXRA_HUMAN	ST38L_HUMAN	UFO_HUMAN
	AID540335	2	CSK22_HUMAN	LPAR1_HUMAN
	AID540356	6	AT1A3_HUMAN	CATL1_HUMAN	CLCN2_HUMAN	CSKP_HUMAN	KCNH2_HUMAN	PAR4_HUMAN
	AID588334	12	ATG4B_HUMAN	CASP3_HUMAN	CCRL1_HUMAN	ERN1_HUMAN	GBRA2_HUMAN	GLR_HUMAN	HRH4_HUMAN	KCNB1_HUMAN	NMDZ1_HUMAN	SENP7_HUMAN	STK36_HUMAN	TRPV1_HUMAN
	AID588335	14	AMPM1_HUMAN	CCR2_HUMAN	CLK2_HUMAN	ESR1_HUMAN	GBRB2_HUMAN	HIPK1_HUMAN	IRAK1_HUMAN	MMP14_HUMAN	PKR2_HUMAN	PSDE_HUMAN	SSR2_HUMAN	THB_HUMAN	V2R_HUMAN	VDR_HUMAN
	AID588336	44	AA2AR_HUMAN	ACV1C_HUMAN	ADRB2_HUMAN	AGTR1_HUMAN	AT1A3_HUMAN	BAP1_HUMAN	CAN1_HUMAN	CASPA_HUMAN	CASPE_HUMAN	CCR6_HUMAN	ERBB4_HUMAN	ERN1_HUMAN	FGFR3_HUMAN	GBRA5_HUMAN	KCNC4_HUMAN	KCNH4_HUMAN	KCNQ3_HUMAN	KKCC1_HUMAN	KLK2_HUMAN	KLK9_HUMAN	LATS2_HUMAN	LPAR3_HUMAN	LSHR_HUMAN	MC3R_HUMAN	MC4R_HUMAN	MCHR2_HUMAN	MERTK_HUMAN	MK14_HUMAN	MMP14_HUMAN	MMP3_HUMAN	MP2K6_HUMAN	NEC2_HUMAN	NR1H3_HUMAN	NR2E3_HUMAN	OPRD_HUMAN	OPRM_HUMAN	PE2R2_HUMAN	S12A1_HUMAN	SC5A1_HUMAN	SC6A3_HUMAN	SCNAA_HUMAN	THB_HUMAN	TRPV1_HUMAN	VDR_HUMAN
	AID588339	1	VDR_HUMAN
	AID588343	1	STK33_HUMAN
	AID588358	2	THB_HUMAN	VDR_HUMAN
	AID588382	41	ACHB3_HUMAN	AKT2_HUMAN	BCR_HUMAN	CCR6_HUMAN	CDK4_HUMAN	CNGA1_HUMAN	ECE1_HUMAN	GAK_HUMAN	GGH_HUMAN	GLRA4_HUMAN	GPR83_HUMAN	GRM3_HUMAN	HCN3_HUMAN	KCNH3_HUMAN	KCNH4_HUMAN	KCNK2_HUMAN	KCNKI_HUMAN	KLK2_HUMAN	KPCI_HUMAN	KS6A5_HUMAN	LATS1_HUMAN	MK10_HUMAN	MMP11_HUMAN	MYLK2_HUMAN	NPY6R_HUMAN	OPRD_HUMAN	OPRM_HUMAN	PASK_HUMAN	PE2R1_HUMAN	PSB5_HUMAN	RAF1_HUMAN	SCN5A_HUMAN	SCNND_HUMAN	SENP8_HUMAN	SEPR_HUMAN	THB_HUMAN	TRPM4_HUMAN	TRPM7_HUMAN	UCHL1_HUMAN	VDR_HUMAN	ZAP70_HUMAN
	AID588397	42	5HT1F_HUMAN	5HT3A_HUMAN	ANKK1_HUMAN	AT12A_HUMAN	BRS3_HUMAN	C3AR_HUMAN	C5AR_HUMAN	CACB2_HUMAN	CASP1_HUMAN	CASP5_HUMAN	CBPN_HUMAN	CDK13_HUMAN	CDK15_HUMAN	CLK3_HUMAN	CTRO_HUMAN	DCLK1_HUMAN	DRD3_HUMAN	FGFR4_HUMAN	HCN3_HUMAN	IKKB_HUMAN	KCNQ1_HUMAN	KS6A1_HUMAN	M4K4_HUMAN	MP2K5_HUMAN	MTOR_HUMAN	MYLK3_HUMAN	MYLK4_HUMAN	NEK11_HUMAN	NTCP2_HUMAN	PAR2_HUMAN	PLK3_HUMAN	PTAFR_HUMAN	S12A1_HUMAN	S1PR3_HUMAN	SCN1A_HUMAN	SCNND_HUMAN	STF1_HUMAN	TAAR1_HUMAN	TAOK1_HUMAN	TNIK_HUMAN	TRPM4_HUMAN	UR2R_HUMAN
	AID588436	3	IRK6_HUMAN	KCND3_HUMAN	S12A3_HUMAN
	AID588492	2	ARBK1_HUMAN	OPRD_HUMAN
	AID588506	22	AA2BR_HUMAN	ACK1_HUMAN	ADT1_HUMAN	ANDR_HUMAN	AT1B3_HUMAN	CAC1D_HUMAN	DAPK2_HUMAN	EAA4_HUMAN	EPHA8_HUMAN	ESR2_HUMAN	FAK2_HUMAN	GRPR_HUMAN	KPCG_HUMAN	LIMK1_HUMAN	LPAR5_HUMAN	MK03_HUMAN	PKR1_HUMAN	PPARG_HUMAN	PTH1R_HUMAN	SENP7_HUMAN	TLL2_HUMAN	VDR_HUMAN
	AID588674	14	AGTR1_HUMAN	AMPL_HUMAN	BKRB2_HUMAN	CCR6_HUMAN	ENTK_HUMAN	LSHR_HUMAN	LT4R2_HUMAN	NR1H3_HUMAN	NR2E3_HUMAN	NTR1_HUMAN	OPRD_HUMAN	OPRM_HUMAN	THB_HUMAN	VDR_HUMAN
	AID588692	3	LCK_HUMAN	NPY6R_HUMAN	VDR_HUMAN
	AID588719	1	VDR_HUMAN
	AID588727	3	AGTR1_HUMAN	GPR34_HUMAN	VDR_HUMAN
	AID588742	66	5HT2C_HUMAN	ADRB2_HUMAN	AGTR1_HUMAN	AURKA_HUMAN	BMP1_HUMAN	CAC1G_HUMAN	CAC1I_HUMAN	CATF_HUMAN	CCR6_HUMAN	CHK1_HUMAN	CNGA1_HUMAN	CNGA2_HUMAN	CRCM1_HUMAN	CSF1R_HUMAN	DDR1_HUMAN	E2AK1_HUMAN	EPHA1_HUMAN	EPHA2_HUMAN	ERN1_HUMAN	ESR1_HUMAN	FGFR3_HUMAN	GALR3_HUMAN	GBRA1_HUMAN	GRIA3_HUMAN	IDE_HUMAN	IRK12_HUMAN	KCNA3_HUMAN	KCNA4_HUMAN	KCNA5_HUMAN	KCNC4_HUMAN	KCNH2_HUMAN	KCNN3_HUMAN	KCNQ1_HUMAN	KKCC1_HUMAN	LIMK2_HUMAN	LSHR_HUMAN	LT4R2_HUMAN	M3K11_HUMAN	MK08_HUMAN	MKNK1_HUMAN	MMP14_HUMAN	MTR1L_HUMAN	NEC2_HUMAN	NMDE1_HUMAN	NMDE2_HUMAN	OPRM_HUMAN	P2RX1_HUMAN
	AID588779	0
	AID588780	4	ATS1_HUMAN	M3K19_HUMAN	MK10_HUMAN	NTR1_HUMAN
	AID588856	10	CCR6_HUMAN	ENTK_HUMAN	ERBB4_HUMAN	MC4R_HUMAN	NR2E3_HUMAN	OPRM_HUMAN	SENP8_HUMAN	THB_HUMAN	TRPM7_HUMAN	VDR_HUMAN
	AID602141	4	KLK9_HUMAN	OPRM_HUMAN	THB_HUMAN	VDR_HUMAN
	AID602156	30	5HT3A_HUMAN	AA3R_HUMAN	ACV1C_HUMAN	AKT1_HUMAN	APOA_HUMAN	CASP1_HUMAN	FA7_HUMAN	GRM2_HUMAN	GTR1_HUMAN	KCC1D_HUMAN	KCMA1_HUMAN	KCNH2_HUMAN	KCNKA_HUMAN	KLK4_HUMAN	KPCD3_HUMAN	KPCG_HUMAN	LCAP_HUMAN	MK11_HUMAN	MMP13_HUMAN	MMP3_HUMAN	NEK6_HUMAN	NMDE3_HUMAN	NR1H3_HUMAN	NR1H4_HUMAN	PKR1_HUMAN	PPARG_HUMAN	PSA2_HUMAN	SEPR_HUMAN	TRPC3_HUMAN	TRPM5_HUMAN
	AID602193	61	ACHA4_HUMAN	ACVR1_HUMAN	ADA28_HUMAN	AFG32_HUMAN	AGTR1_HUMAN	ASGL1_HUMAN	AT2A1_HUMAN	ATS4_HUMAN	AVR2A_HUMAN	CAC1B_HUMAN	CASP3_HUMAN	EPHA6_HUMAN	FA11_HUMAN	GBRA1_HUMAN	GBRA5_HUMAN	GRIA3_HUMAN	HCN3_HUMAN	HEPS_HUMAN	INSRR_HUMAN	INSR_HUMAN	KAPCB_HUMAN	KCC2B_HUMAN	KCMA1_HUMAN	KCNA3_HUMAN	KCNH4_HUMAN	KCNK6_HUMAN	KCNN3_HUMAN	KLK7_HUMAN	KPCA_HUMAN	KPCB_HUMAN	LSHR_HUMAN	M3K12_HUMAN	MELK_HUMAN	MK10_HUMAN	MMP17_HUMAN	MMP26_HUMAN	MTOR_HUMAN	NEK9_HUMAN	NMDE4_HUMAN	NPY6R_HUMAN	NTR1_HUMAN	OPRD_HUMAN	OX1R_HUMAN	PAR1_HUMAN	PCSK7_HUMAN	PEPD_HUMAN	PHKG2_HUMAN
	AID602204	2	CBPA5_HUMAN	GAK_HUMAN
	AID602210	319	5HT2C_HUMAN	5HT4R_HUMAN	5HT7R_HUMAN	AA2AR_HUMAN	AA2BR_HUMAN	AA3R_HUMAN	AAK1_HUMAN	ABL2_HUMAN	ACE_HUMAN	ACHA3_HUMAN	ACHA5_HUMAN	ACHA7_HUMAN	ACHA_HUMAN	ACHB2_HUMAN	ACHB3_HUMAN	ACM3_HUMAN	ACM5_HUMAN	ACV1B_HUMAN	ACV1C_HUMAN	ACVL1_HUMAN	ACVR1_HUMAN	ADA12_HUMAN	ADAM8_HUMAN	ADCK3_HUMAN	ADRB1_HUMAN	ADRB2_HUMAN	AKT1_HUMAN	AKT2_HUMAN	APOA_HUMAN	ARBK1_HUMAN	ARBK2_HUMAN	AT12A_HUMAN	AT1B1_HUMAN	AT1B2_HUMAN	AT2A1_HUMAN	AT2A2_HUMAN	ATNG_HUMAN	ATP4A_HUMAN	ATS4_HUMAN	AURKC_HUMAN	BAP1_HUMAN	BCR_HUMAN	BKRB2_HUMAN	BMP1_HUMAN	BMPR2_HUMAN	BMX_HUMAN	CAC1A_HUMAN
	AID602211	0
	AID602248	5	IDE_HUMAN	KCNK6_HUMAN	THB_HUMAN	TRFR_HUMAN	VDR_HUMAN
	AID602250	3	CCR6_HUMAN	THB_HUMAN	VDR_HUMAN
	AID602274	1	VDR_HUMAN
	AID602283	2	LSHR_HUMAN	TS1R2_HUMAN
	AID602340	16	ADA1A_HUMAN	CATL2_HUMAN	CDK5_HUMAN	DRD2_HUMAN	DUSTY_HUMAN	JAK2_HUMAN	KCC1G_HUMAN	LAT2_HUMAN	NTR1_HUMAN	OPRM_HUMAN	SEPR_HUMAN	ST38L_HUMAN	TIE2_HUMAN	TRPV4_HUMAN	TTK_HUMAN	VDR_HUMAN
	AID602342	1	ADCK3_HUMAN
	AID602363	1	TRPM2_HUMAN
	AID602449	14	ACM1_HUMAN	CCR6_HUMAN	CSF1R_HUMAN	DDR2_HUMAN	ERBB2_HUMAN	KCNH2_HUMAN	LSHR_HUMAN	MELK_HUMAN	OPRM_HUMAN	SENP7_HUMAN	THB_HUMAN	VDR_HUMAN	VGFR2_HUMAN	VGFR3_HUMAN
	AID623901	280	5HT1A_HUMAN	5HT3A_HUMAN	5HT3B_HUMAN	5HT5A_HUMAN	AAK1_HUMAN	ABL1_HUMAN	ACE2_HUMAN	ACH10_HUMAN	ACHA3_HUMAN	ACHA4_HUMAN	ACHA6_HUMAN	ACHA7_HUMAN	ACHB2_HUMAN	ACM1_HUMAN	ACM3_HUMAN	ACPH_HUMAN	ACV1C_HUMAN	ACVL1_HUMAN	ACVR1_HUMAN	ADA10_HUMAN	ADA2A_HUMAN	ADA33_HUMAN	ADAM8_HUMAN	ADCK3_HUMAN	AGTR1_HUMAN	AMHR2_HUMAN	AMPL_HUMAN	ANPRB_HUMAN	APOA_HUMAN	ASIC3_HUMAN	AT1A3_HUMAN	AT1A4_HUMAN	AT1B3_HUMAN	AT2A2_HUMAN	AURKA_HUMAN	AVR2A_HUMAN	BACE2_HUMAN	BMR1A_HUMAN	CAC1E_HUMAN	CACB2_HUMAN	CAN1_HUMAN	CASP4_HUMAN	CASP8_HUMAN	CASPA_HUMAN	CASR_HUMAN	CATB_HUMAN	CATO_HUMAN
	AID624031	2	TRPV1_HUMAN	VDR_HUMAN
	AID624132	6	GRIA2_HUMAN	KCNKI_HUMAN	MC5R_HUMAN	OPRM_HUMAN	THB_HUMAN	VDR_HUMAN
	AID624133	1	VDR_HUMAN
	AID624134	15	BACE1_HUMAN	CASP3_HUMAN	CDK18_HUMAN	ERBB2_HUMAN	GBRR3_HUMAN	GRM1_HUMAN	HCK_HUMAN	KCNQ3_HUMAN	KLKB1_HUMAN	LSHR_HUMAN	MC4R_HUMAN	MP2K6_HUMAN	OPRM_HUMAN	P2RX3_HUMAN	THB_HUMAN
	AID624151	12	AMPM1_HUMAN	ARAF_HUMAN	CDKL1_HUMAN	DCLK2_HUMAN	HIPK1_HUMAN	KCC2D_HUMAN	KIT_HUMAN	MARK1_HUMAN	NMUR2_HUMAN	NR5A2_HUMAN	PKR2_HUMAN	PPARA_HUMAN
	AID624156	5	CATD_HUMAN	CLCA2_HUMAN	NR1I2_HUMAN	PE2R4_HUMAN	VDR_HUMAN
	AID624157	1	RXRG_HUMAN
	AID624255	145	5HT3A_HUMAN	5HT7R_HUMAN	ACE2_HUMAN	ACHA2_HUMAN	ACHA5_HUMAN	ACHB3_HUMAN	ACM3_HUMAN	ADA10_HUMAN	ADA12_HUMAN	ALK_HUMAN	AMHR2_HUMAN	AMPL_HUMAN	AMPM2_HUMAN	AT1A2_HUMAN	AURKC_HUMAN	BAP1_HUMAN	C1R_HUMAN	CAC1A_HUMAN	CACB2_HUMAN	CALCR_HUMAN	CALRL_HUMAN	CASP3_HUMAN	CASPA_HUMAN	CASPE_HUMAN	CATB_HUMAN	CATC_HUMAN	CATD_HUMAN	CATL2_HUMAN	CATZ_HUMAN	CBPA3_HUMAN	CDK16_HUMAN	CDK18_HUMAN	CDK1_HUMAN	CDK9_HUMAN	CDKL2_HUMAN	CLCA2_HUMAN	CLCN2_HUMAN	CLTR2_HUMAN	CNGA1_HUMAN	CSK21_HUMAN	CTR4_HUMAN	DDR2_HUMAN	DMPK_HUMAN	EAA1_HUMAN	EPHA5_HUMAN	ERBB3_HUMAN	ESR1_HUMAN
	AID624300	3	KCNE1_HUMAN	MMP14_HUMAN	VDR_HUMAN
	AID624351	28	ACHB2_HUMAN	AT2A2_HUMAN	C3AR_HUMAN	CACB1_HUMAN	CACB4_HUMAN	CDK7_HUMAN	CFAD_HUMAN	CNR1_HUMAN	DNPEP_HUMAN	EDNRA_HUMAN	GHRHR_HUMAN	GRPR_HUMAN	KCNA1_HUMAN	KCNC4_HUMAN	KCNE3_HUMAN	KCNK1_HUMAN	KCNKI_HUMAN	KCNN1_HUMAN	MASP2_HUMAN	MP2K7_HUMAN	NMDE3_HUMAN	NMUR1_HUMAN	OR1D2_HUMAN	PAK3_HUMAN	PIM1_HUMAN	PLK4_HUMAN	TRPC6_HUMAN	VIPR1_HUMAN
	AID624404	1	MK09_HUMAN
	AID624405	52	AAPK2_HUMAN	ACE_HUMAN	ACH10_HUMAN	ACHA3_HUMAN	ACHA7_HUMAN	ADA2B_HUMAN	AKT3_HUMAN	ALK_HUMAN	AT1A3_HUMAN	ATNG_HUMAN	BMP1_HUMAN	CACB2_HUMAN	CASPE_HUMAN	CDK18_HUMAN	CDKL3_HUMAN	CHK1_HUMAN	CSF1R_HUMAN	CTRB1_HUMAN	DDR1_HUMAN	E2AK4_HUMAN	ENTK_HUMAN	EPHA8_HUMAN	ERBB2_HUMAN	FA12_HUMAN	GBRA2_HUMAN	GRM1_HUMAN	GRM4_HUMAN	HCN4_HUMAN	IRAK3_HUMAN	KCNA4_HUMAN	KCNKI_HUMAN	KCNN1_HUMAN	KLK3_HUMAN	KPCD1_HUMAN	LIMK1_HUMAN	LSHR_HUMAN	LT4R2_HUMAN	MMP1_HUMAN	NEK7_HUMAN	NR1H3_HUMAN	NTRK2_HUMAN	P2RX3_HUMAN	P2RX4_HUMAN	P2RY8_HUMAN	RIOK1_HUMAN	SL9A3_HUMAN	TLL2_HUMAN
	AID624413	21	CATL2_HUMAN	CBPA2_HUMAN	CCKAR_HUMAN	CDK18_HUMAN	CDK5_HUMAN	CRCM1_HUMAN	CSK22_HUMAN	ESR2_HUMAN	GLRA4_HUMAN	KCNH2_HUMAN	KLK9_HUMAN	KPCG_HUMAN	M4K2_HUMAN	MC3R_HUMAN	MMP1_HUMAN	MP2K6_HUMAN	NR2E3_HUMAN	RYR3_HUMAN	SCN2A_HUMAN	THB_HUMAN	VDR_HUMAN
	AID624418	1	VDR_HUMAN
	AID624476	54	ACHA7_HUMAN	ACM4_HUMAN	ADA2B_HUMAN	AKT2_HUMAN	ANPRB_HUMAN	ASIC3_HUMAN	AT1B3_HUMAN	CAC1A_HUMAN	CASP8_HUMAN	CATC_HUMAN	CATG_HUMAN	CBPA6_HUMAN	CDK1_HUMAN	CDKL5_HUMAN	CNGA2_HUMAN	CSK21_HUMAN	CSK22_HUMAN	DAPK1_HUMAN	DDR2_HUMAN	ECE1_HUMAN	EPHA6_HUMAN	EPHB3_HUMAN	ESR1_HUMAN	FGFR2_HUMAN	FYN_HUMAN	GAK_HUMAN	GRIA2_HUMAN	IRK8_HUMAN	KC1A_HUMAN	KCNH2_HUMAN	KCNQ5_HUMAN	KLK6_HUMAN	LYN_HUMAN	M3K10_HUMAN	MK10_HUMAN	MYLK_HUMAN	MYO3B_HUMAN	PARK7_HUMAN	PASK_HUMAN	PCP_HUMAN	PE2R3_HUMAN	PPGB_HUMAN	RXRG_HUMAN	RYR3_HUMAN	S19A1_HUMAN	S23A2_HUMAN	SCN5A_HUMAN
	AID624479	27	ALK_HUMAN	ASIC3_HUMAN	AT1B2_HUMAN	CATG_HUMAN	CATL1_HUMAN	CDK1_HUMAN	CDK6_HUMAN	CHK1_HUMAN	CSK21_HUMAN	CTRB1_HUMAN	EGFR_HUMAN	FYN_HUMAN	GRM3_HUMAN	IGF1R_HUMAN	KCNQ5_HUMAN	KLK3_HUMAN	LYN_HUMAN	MYLK_HUMAN	NEP_HUMAN	PTH2R_HUMAN	RXRG_HUMAN	SC6A3_HUMAN	SGK2_HUMAN	SL9A2_HUMAN	SL9A3_HUMAN	THB_HUMAN	VGFR2_HUMAN
	AID624483	23	ACM1_HUMAN	AMPN_HUMAN	CASPE_HUMAN	EPHB2_HUMAN	EPHB6_HUMAN	ESR1_HUMAN	FPR2_HUMAN	GABR1_HUMAN	IKKA_HUMAN	KCC1G_HUMAN	KCNA4_HUMAN	M3K15_HUMAN	MK10_HUMAN	MMP27_HUMAN	P2RY2_HUMAN	PAK2_HUMAN	PGFRA_HUMAN	PPGB_HUMAN	SSR5_HUMAN	STK11_HUMAN	TIE2_HUMAN	TRPM4_HUMAN	VGFR3_HUMAN
	AID624491	497	5HT1A_HUMAN	5HT1B_HUMAN	5HT2A_HUMAN	5HT2B_HUMAN	5HT2C_HUMAN	5HT5A_HUMAN	5HT7R_HUMAN	AA1R_HUMAN	AAK1_HUMAN	AAPK1_HUMAN	ABCC8_HUMAN	ABCC9_HUMAN	ABL2_HUMAN	ACE_HUMAN	ACH10_HUMAN	ACHA3_HUMAN	ACHA4_HUMAN	ACHA5_HUMAN	ACHA6_HUMAN	ACHB2_HUMAN	ACHB3_HUMAN	ACHB4_HUMAN	ACM1_HUMAN	ACM3_HUMAN	ACM4_HUMAN	ACV1B_HUMAN	ACV1C_HUMAN	ACVL1_HUMAN	ACVR1_HUMAN	ADA10_HUMAN	ADA12_HUMAN	ADA15_HUMAN	ADA17_HUMAN	ADA1A_HUMAN	ADA1B_HUMAN	ADA1D_HUMAN	ADA2A_HUMAN	ADAM8_HUMAN	ADCK3_HUMAN	ADRB2_HUMAN	ADT1_HUMAN	AKT1_HUMAN	AKT2_HUMAN	AMHR2_HUMAN	AMPM2_HUMAN	ANKK1_HUMAN	ANPRA_HUMAN
	AID624504	7	ABL1_HUMAN	AT1A1_HUMAN	CASP3_HUMAN	CLCA2_HUMAN	GBRR1_HUMAN	RYR3_HUMAN	SENP7_HUMAN
	AID651558	19	AA2AR_HUMAN	ABL2_HUMAN	BKRB2_HUMAN	CHK2_HUMAN	DAPK1_HUMAN	FLT3_HUMAN	FPR2_HUMAN	LYN_HUMAN	M4K2_HUMAN	MERTK_HUMAN	MMP27_HUMAN	MMP3_HUMAN	NR1H3_HUMAN	PAK2_HUMAN	PAR4_HUMAN	PSA1_HUMAN	RAF1_HUMAN	RARG_HUMAN	TBB3_HUMAN
	AID651561	1	S23A2_HUMAN
	AID651564	1	SIK2_HUMAN
	AID651582	8	AGTR1_HUMAN	EPHB1_HUMAN	ESR1_HUMAN	MMP27_HUMAN	MMP3_HUMAN	OPRM_HUMAN	THB_HUMAN	VDR_HUMAN
	AID651610	12	ADRB2_HUMAN	AKT3_HUMAN	ATS5_HUMAN	BAP1_HUMAN	BCR_HUMAN	CASR_HUMAN	CBPA6_HUMAN	CDK5_HUMAN	CHK2_HUMAN	FA10_HUMAN	LPAR1_HUMAN	THB_HUMAN
	AID651611	2	FA7_HUMAN	VDR_HUMAN
	AID651629	1	MDR1_HUMAN
	AID651630	1	GSK3B_HUMAN
	AID651633	36	ACM3_HUMAN	ADRB2_HUMAN	ARBK1_HUMAN	AT1A3_HUMAN	BAP1_HUMAN	CASPA_HUMAN	DNPEP_HUMAN	ECE1_HUMAN	EGFR_HUMAN	ESR1_HUMAN	FACE2_HUMAN	FGFR2_HUMAN	GCR_HUMAN	HRH3_HUMAN	KCC1D_HUMAN	KCC2B_HUMAN	KCNK4_HUMAN	KCNK9_HUMAN	MDR1_HUMAN	MK14_HUMAN	NR1H4_HUMAN	OPRM_HUMAN	P2RX4_HUMAN	PAK4_HUMAN	PPARD_HUMAN	PPARG_HUMAN	PSA4_HUMAN	RK_HUMAN	RXRA_HUMAN	S23A2_HUMAN	SC6A4_HUMAN	THB_HUMAN	TRPC3_HUMAN	V1AR_HUMAN	VDR_HUMAN	VMAT1_HUMAN
	AID651634	10	ANDR_HUMAN	EGFR_HUMAN	FGFR2_HUMAN	MC5R_HUMAN	MDR1_HUMAN	PPARG_HUMAN	SBK1_HUMAN	SCN9A_HUMAN	SIK2_HUMAN	VDR_HUMAN
	AID651640	4	ESR1_HUMAN	KLK3_HUMAN	KPCD1_HUMAN	PSA3_HUMAN
	AID651654	7	GRIK5_HUMAN	IRK8_HUMAN	KCNA1_HUMAN	KCNC1_HUMAN	MMP8_HUMAN	PAR1_HUMAN	S1PR5_HUMAN
	AID651661	18	5HT3A_HUMAN	ACH10_HUMAN	AGTR1_HUMAN	CCR6_HUMAN	CDK5_HUMAN	CLCA1_HUMAN	ENTK_HUMAN	IDE_HUMAN	KCNK6_HUMAN	KPCG_HUMAN	MC4R_HUMAN	MTOR_HUMAN	NR1H3_HUMAN	OPRM_HUMAN	SENP7_HUMAN	THB_HUMAN	TRPV1_HUMAN	VDR_HUMAN
	AID651687	2	THB_HUMAN	VDR_HUMAN
	AID651705	1	RXRG_HUMAN
	AID651707	433	5HT1B_HUMAN	5HT1D_HUMAN	5HT2B_HUMAN	5HT2C_HUMAN	5HT3A_HUMAN	AA1R_HUMAN	AA2BR_HUMAN	AAPK2_HUMAN	ABL2_HUMAN	ACE2_HUMAN	ACHA3_HUMAN	ACHA5_HUMAN	ACHA6_HUMAN	ACHB4_HUMAN	ACK1_HUMAN	ACM4_HUMAN	ACTHR_HUMAN	ACV1B_HUMAN	ACV1C_HUMAN	ACVL1_HUMAN	ACVR1_HUMAN	ADA10_HUMAN	ADA1B_HUMAN	ADA2B_HUMAN	ADA2C_HUMAN	ADAM9_HUMAN	ADCK3_HUMAN	ADRB1_HUMAN	AGTR1_HUMAN	AKT2_HUMAN	AMHR2_HUMAN	AMPM1_HUMAN	ANDR_HUMAN	ANPRA_HUMAN	ANPRB_HUMAN	AT1A3_HUMAN	AT1B1_HUMAN	AT1B2_HUMAN	AT2A1_HUMAN	AT2A2_HUMAN	ATG4B_HUMAN	ATNG_HUMAN	ATS1_HUMAN	ATS4_HUMAN	AURKA_HUMAN	AURKB_HUMAN	AVR2B_HUMAN
	AID651717	43	ACHB4_HUMAN	ADA17_HUMAN	APJ_HUMAN	AT12A_HUMAN	AT2A2_HUMAN	BCKD_HUMAN	BMPR2_HUMAN	CASP2_HUMAN	CASPA_HUMAN	CLK2_HUMAN	CNGA1_HUMAN	EPHB1_HUMAN	GBRA3_HUMAN	GBRA5_HUMAN	GPBAR_HUMAN	HUNK_HUMAN	KCNK1_HUMAN	KS6A3_HUMAN	M3K2_HUMAN	MMP24_HUMAN	MP2K2_HUMAN	MTR1A_HUMAN	NPY5R_HUMAN	NTCP2_HUMAN	OR1D2_HUMAN	PPARG_HUMAN	RET_HUMAN	RK_HUMAN	S12A3_HUMAN	S1PR2_HUMAN	SC6A4_HUMAN	SCN8A_HUMAN	SRPK2_HUMAN	SSR2_HUMAN	STK3_HUMAN	TA2R_HUMAN	TAAR1_HUMAN	TRPC5_HUMAN	TRPM3_HUMAN	TRPM8_HUMAN	TRPV2_HUMAN	ULK2_HUMAN	WEE1_HUMAN
	AID651723	5	CATC_HUMAN	KC1A_HUMAN	KCC2D_HUMAN	P2Y10_HUMAN	VDR_HUMAN
	AID651739	69	AA3R_HUMAN	ACHA4_HUMAN	ACHB3_HUMAN	ACM4_HUMAN	ACRO_HUMAN	ACVR1_HUMAN	ATS4_HUMAN	AVR2A_HUMAN	CASP3_HUMAN	CATC_HUMAN	CATZ_HUMAN	CBPA3_HUMAN	CBPD_HUMAN	CDK18_HUMAN	CDK9_HUMAN	CTR4_HUMAN	DDR2_HUMAN	DPP4_HUMAN	EAA1_HUMAN	EPHA5_HUMAN	GASR_HUMAN	GBRR3_HUMAN	GGH_HUMAN	GLRA2_HUMAN	GPC6A_HUMAN	GRIK4_HUMAN	GRM2_HUMAN	GRM8_HUMAN	GTR1_HUMAN	IRK12_HUMAN	IRK4_HUMAN	KAPCG_HUMAN	KC1D_HUMAN	KCNC2_HUMAN	KCNE1_HUMAN	KCNH1_HUMAN	KCNN2_HUMAN	KCNQ3_HUMAN	KPCA_HUMAN	KPCE_HUMAN	LIMK2_HUMAN	LPAR3_HUMAN	MERTK_HUMAN	MMP12_HUMAN	MMP16_HUMAN	MMP19_HUMAN	MMP3_HUMAN
	AID651740	312	5HT1A_HUMAN	5HT2C_HUMAN	5HT3A_HUMAN	5HT3B_HUMAN	AA2AR_HUMAN	AA3R_HUMAN	AAK1_HUMAN	ACE2_HUMAN	ACE_HUMAN	ACH10_HUMAN	ACHA2_HUMAN	ACHA3_HUMAN	ACHA4_HUMAN	ACHA7_HUMAN	ACHB2_HUMAN	ACHB3_HUMAN	ACHB4_HUMAN	ACM3_HUMAN	ACM4_HUMAN	ACM5_HUMAN	ACPH_HUMAN	ACRO_HUMAN	ACTHR_HUMAN	ACV1B_HUMAN	ACVR1_HUMAN	ADA12_HUMAN	ADA28_HUMAN	ADA2A_HUMAN	ADA2B_HUMAN	ADAM9_HUMAN	ADCK3_HUMAN	AGTR1_HUMAN	AKT1_HUMAN	AKT2_HUMAN	AKT3_HUMAN	AMHR2_HUMAN	AMPM2_HUMAN	ANPRB_HUMAN	ASGL1_HUMAN	ASIC3_HUMAN	AT1A2_HUMAN	ATNG_HUMAN	ATP4A_HUMAN	ATP4B_HUMAN	ATS1_HUMAN	ATS4_HUMAN	AVR2A_HUMAN
	AID651742	386	5HT2B_HUMAN	5HT2C_HUMAN	5HT3A_HUMAN	5HT5A_HUMAN	5HT7R_HUMAN	AA2BR_HUMAN	AA3R_HUMAN	AAPK2_HUMAN	ABL1_HUMAN	ACE_HUMAN	ACHA2_HUMAN	ACHA3_HUMAN	ACHA7_HUMAN	ACHA9_HUMAN	ACHB2_HUMAN	ACHB3_HUMAN	ACM1_HUMAN	ACM4_HUMAN	ACM5_HUMAN	ACPH_HUMAN	ACTHR_HUMAN	ACV1C_HUMAN	ACVL1_HUMAN	ACVR1_HUMAN	ADA12_HUMAN	ADA17_HUMAN	ADA2B_HUMAN	ADAM8_HUMAN	ADAM9_HUMAN	ADRB2_HUMAN	AGTR1_HUMAN	AKT2_HUMAN	AKT3_HUMAN	AMHR2_HUMAN	ANPRB_HUMAN	APJ_HUMAN	APOA_HUMAN	ASIC3_HUMAN	AT1A2_HUMAN	AT1B2_HUMAN	AT1B3_HUMAN	ATNG_HUMAN	ATP4A_HUMAN	ATP4B_HUMAN	ATS4_HUMAN	ATS5_HUMAN	AURKB_HUMAN
	AID651744	473	5HT2B_HUMAN	5HT2C_HUMAN	5HT3A_HUMAN	5HT3B_HUMAN	5HT5A_HUMAN	5HT7R_HUMAN	AA1R_HUMAN	AA2AR_HUMAN	AA2BR_HUMAN	AA3R_HUMAN	AAPK2_HUMAN	ABL1_HUMAN	ACE2_HUMAN	ACE_HUMAN	ACH10_HUMAN	ACHA3_HUMAN	ACHA4_HUMAN	ACHA5_HUMAN	ACHA7_HUMAN	ACHA9_HUMAN	ACHB2_HUMAN	ACHB3_HUMAN	ACM4_HUMAN	ACM5_HUMAN	ACTHR_HUMAN	ACV1C_HUMAN	ACVL1_HUMAN	ACVR1_HUMAN	ADA10_HUMAN	ADA12_HUMAN	ADA15_HUMAN	ADA17_HUMAN	ADA28_HUMAN	ADA2B_HUMAN	ADA33_HUMAN	ADAM8_HUMAN	ADAM9_HUMAN	ADCK3_HUMAN	ADRB1_HUMAN	ADRB2_HUMAN	AFG32_HUMAN	AGTR1_HUMAN	AKT2_HUMAN	AKT3_HUMAN	AMHR2_HUMAN	AMPB_HUMAN	AMPE_HUMAN
	AID651747	1	TRFR_HUMAN
	AID651754	19	ANDR_HUMAN	APJ_HUMAN	CASP1_HUMAN	CASP7_HUMAN	EDNRA_HUMAN	ESR1_HUMAN	GPBAR_HUMAN	KCNA3_HUMAN	KCNH2_HUMAN	MATK_HUMAN	NR1H4_HUMAN	PLK4_HUMAN	PPARG_HUMAN	RXRA_HUMAN	SC5A2_HUMAN	SCN5A_HUMAN	SRPK2_HUMAN	SUCR1_HUMAN	THB_HUMAN
	AID651755	1	ESR1_HUMAN
	AID651903	133	5HT3A_HUMAN	ACH10_HUMAN	ACHB2_HUMAN	ACPH_HUMAN	ACVR1_HUMAN	ADA10_HUMAN	ADA2A_HUMAN	ADA2B_HUMAN	ADRB1_HUMAN	ALK_HUMAN	AMPL_HUMAN	ASIC3_HUMAN	AT1A2_HUMAN	AT1A4_HUMAN	AT1B2_HUMAN	ATP4A_HUMAN	ATS5_HUMAN	BACE2_HUMAN	BMX_HUMAN	BRD4_HUMAN	CAC1B_HUMAN	CAN2_HUMAN	CASP7_HUMAN	CASPE_HUMAN	CATB_HUMAN	CATC_HUMAN	CATD_HUMAN	CATG_HUMAN	CATL1_HUMAN	CBPA1_HUMAN	CBPA2_HUMAN	CBPA5_HUMAN	CBPA6_HUMAN	CDK16_HUMAN	CDK5_HUMAN	CDK9_HUMAN	CDKL5_HUMAN	CELA1_HUMAN	CFAB_HUMAN	CNGA1_HUMAN	CRFR2_HUMAN	CSK22_HUMAN	CTR4_HUMAN	DPP2_HUMAN	EAA2_HUMAN	ELNE_HUMAN	EPHA1_HUMAN
	AID651956	97	5HT1B_HUMAN	5HT2C_HUMAN	5HT3B_HUMAN	AA2AR_HUMAN	ABL2_HUMAN	ACE_HUMAN	ACHA6_HUMAN	ACHA7_HUMAN	ADA12_HUMAN	ADA2A_HUMAN	AGTR1_HUMAN	AKT3_HUMAN	AT1A1_HUMAN	ATS4_HUMAN	AURKA_HUMAN	CAC1F_HUMAN	CASP4_HUMAN	CASP8_HUMAN	CASPA_HUMAN	CATC_HUMAN	CATK_HUMAN	CBPA1_HUMAN	CBPA6_HUMAN	CDK4_HUMAN	CLCA2_HUMAN	CLCN2_HUMAN	DAPK1_HUMAN	EPHB1_HUMAN	ERBB2_HUMAN	ESR2_HUMAN	FGFR3_HUMAN	FGR_HUMAN	GAK_HUMAN	GBRA2_HUMAN	GBRB2_HUMAN	GLRA3_HUMAN	GRIA3_HUMAN	GRIK1_HUMAN	GRM8_HUMAN	KCC2A_HUMAN	KCC4_HUMAN	KCMA1_HUMAN	KCNA5_HUMAN	KCNH2_HUMAN	KCNH5_HUMAN	KCNK9_HUMAN	KCNKA_HUMAN
	AID651983	5	ABCC8_HUMAN	CASPE_HUMAN	CX3C1_HUMAN	FSHR_HUMAN	S1PR1_HUMAN
	AID652040	503	5HT1B_HUMAN	5HT1D_HUMAN	5HT1F_HUMAN	5HT2A_HUMAN	5HT3A_HUMAN	5HT3B_HUMAN	5HT7R_HUMAN	AA1R_HUMAN	AA2AR_HUMAN	AA3R_HUMAN	AAPK1_HUMAN	AAPK2_HUMAN	ABCC8_HUMAN	ABCC9_HUMAN	ABL1_HUMAN	ACHA4_HUMAN	ACHA7_HUMAN	ACHA_HUMAN	ACHB4_HUMAN	ACM4_HUMAN	ACTHR_HUMAN	ACV1B_HUMAN	ACVL1_HUMAN	ADA10_HUMAN	ADA15_HUMAN	ADA17_HUMAN	ADA1B_HUMAN	ADA2A_HUMAN	ADA2C_HUMAN	ADA33_HUMAN	ADAM9_HUMAN	ADRB2_HUMAN	ADT1_HUMAN	AMPL_HUMAN	AMPN_HUMAN	ANKK1_HUMAN	ANPRA_HUMAN	APJ_HUMAN	AT1A1_HUMAN	AT1A2_HUMAN	AT1A3_HUMAN	AT1A4_HUMAN	AT1B1_HUMAN	AT1B2_HUMAN	AT2A1_HUMAN	ATM_HUMAN	ATP4B_HUMAN
	AID652042	1	CDK5_HUMAN
	AID652053	40	ACE_HUMAN	ACHA4_HUMAN	AKT1_HUMAN	ATS1_HUMAN	CAC1E_HUMAN	CACB2_HUMAN	CASP8_HUMAN	CASR_HUMAN	CNGA1_HUMAN	DAPK1_HUMAN	EPHB6_HUMAN	FGFR2_HUMAN	FLT3_HUMAN	GAK_HUMAN	GBRA5_HUMAN	GRIK1_HUMAN	KC1A_HUMAN	KCC2B_HUMAN	KCNH1_HUMAN	LIMK1_HUMAN	LPAR1_HUMAN	M3K13_HUMAN	M3K19_HUMAN	MERTK_HUMAN	MMP8_HUMAN	MYO3B_HUMAN	NPY6R_HUMAN	P2RY4_HUMAN	PAK6_HUMAN	PAR4_HUMAN	PCSK6_HUMAN	PE2R4_HUMAN	PLK1_HUMAN	PSA4_HUMAN	RAF1_HUMAN	SCN8A_HUMAN	TEC_HUMAN	TRPM3_HUMAN	TRPM7_HUMAN	VACHT_HUMAN
	AID652057	513	5HT1D_HUMAN	5HT1E_HUMAN	5HT1F_HUMAN	5HT3A_HUMAN	AA1R_HUMAN	AA2AR_HUMAN	AA2BR_HUMAN	AA3R_HUMAN	AAPK1_HUMAN	AAPK2_HUMAN	ABCC8_HUMAN	ABCC9_HUMAN	ABL1_HUMAN	ACHA4_HUMAN	ACHA_HUMAN	ACHB4_HUMAN	ACM3_HUMAN	ACM5_HUMAN	ACTHR_HUMAN	ACV1B_HUMAN	ADA10_HUMAN	ADA12_HUMAN	ADA15_HUMAN	ADA1B_HUMAN	ADA1D_HUMAN	ADA2A_HUMAN	ADA2B_HUMAN	ADA2C_HUMAN	ADAM8_HUMAN	ADCK3_HUMAN	ADCK4_HUMAN	ADRB2_HUMAN	AFG32_HUMAN	AGTR1_HUMAN	AKT2_HUMAN	AKT3_HUMAN	ANKK1_HUMAN	AT1A4_HUMAN	AT1B1_HUMAN	AT2A2_HUMAN	ATM_HUMAN	ATP4B_HUMAN	AURKA_HUMAN	AURKB_HUMAN	AURKC_HUMAN	BKRB2_HUMAN	BLK_HUMAN
	AID652058	1	MOT1_HUMAN
	AID652062	567	5HT1A_HUMAN	5HT1B_HUMAN	5HT1D_HUMAN	5HT1E_HUMAN	5HT1F_HUMAN	5HT3A_HUMAN	5HT3B_HUMAN	5HT4R_HUMAN	5HT5A_HUMAN	5HT6R_HUMAN	5HT7R_HUMAN	AA1R_HUMAN	AA2AR_HUMAN	AA2BR_HUMAN	AA3R_HUMAN	AAPK1_HUMAN	AAPK2_HUMAN	ABCC8_HUMAN	ABCC9_HUMAN	ABL2_HUMAN	ACE_HUMAN	ACHA4_HUMAN	ACHA6_HUMAN	ACHA_HUMAN	ACHB3_HUMAN	ACM3_HUMAN	ACM4_HUMAN	ACM5_HUMAN	ACTHR_HUMAN	ACV1B_HUMAN	ACVL1_HUMAN	ADA10_HUMAN	ADA15_HUMAN	ADA17_HUMAN	ADA1A_HUMAN	ADA1B_HUMAN	ADA1D_HUMAN	ADA2A_HUMAN	ADA2B_HUMAN	ADA2C_HUMAN	ADA33_HUMAN	ADAM8_HUMAN	ADCK3_HUMAN	ADCK4_HUMAN	ADRB2_HUMAN	ADRB3_HUMAN	ADT1_HUMAN
	AID652068	2	KCC4_HUMAN	THB_HUMAN
	AID652141	34	5HT3A_HUMAN	ABCC8_HUMAN	ACM3_HUMAN	ADA2B_HUMAN	AT1A3_HUMAN	BMP1_HUMAN	CAC1B_HUMAN	CAC1F_HUMAN	CATF_HUMAN	CDKL5_HUMAN	CSK21_HUMAN	DMPK_HUMAN	GLP2R_HUMAN	GTR1_HUMAN	IRK6_HUMAN	KCNA5_HUMAN	KCND3_HUMAN	KCNH1_HUMAN	KCNH6_HUMAN	KCNKI_HUMAN	LACTB_HUMAN	LATS1_HUMAN	LT4R2_HUMAN	MMP19_HUMAN	NMDE2_HUMAN	OXSR1_HUMAN	PE2R1_HUMAN	RET_HUMAN	RIPK1_HUMAN	RXRA_HUMAN	RYR3_HUMAN	S12A3_HUMAN	SCNAA_HUMAN	TRPC3_HUMAN
	AID652178	275	5HT1B_HUMAN	5HT1E_HUMAN	5HT2B_HUMAN	5HT7R_HUMAN	AAPK1_HUMAN	AAPK2_HUMAN	ABCC8_HUMAN	ACHA5_HUMAN	ACHB2_HUMAN	ACHB3_HUMAN	ACM1_HUMAN	ACM2_HUMAN	ACM3_HUMAN	ACM4_HUMAN	ACM5_HUMAN	ADA15_HUMAN	ADA17_HUMAN	ADA33_HUMAN	ADCK3_HUMAN	AGTR1_HUMAN	AKT3_HUMAN	AMPM2_HUMAN	ANKK1_HUMAN	APJ_HUMAN	AT1A2_HUMAN	AT1A4_HUMAN	ATP4B_HUMAN	BAP1_HUMAN	BCKD_HUMAN	BCR_HUMAN	BMR1B_HUMAN	CAC1C_HUMAN	CAC1D_HUMAN	CAC1E_HUMAN	CAC1F_HUMAN	CAC1H_HUMAN	CAC1S_HUMAN	CACB1_HUMAN	CACB4_HUMAN	CASP7_HUMAN	CATG_HUMAN	CATH_HUMAN	CATL1_HUMAN	CBPA2_HUMAN	CBPA5_HUMAN	CBPB2_HUMAN	CBPD_HUMAN
	AID652268	3	MC4R_HUMAN	SC6A2_HUMAN	THB_HUMAN
	AID686939	19	AAPK2_HUMAN	ADRB2_HUMAN	ARAF_HUMAN	CASP2_HUMAN	CASP3_HUMAN	DCLK2_HUMAN	E2AK4_HUMAN	HIPK1_HUMAN	IKKA_HUMAN	KGP2_HUMAN	MRCKA_HUMAN	NEK7_HUMAN	NR5A2_HUMAN	NTRK2_HUMAN	PKR2_HUMAN	RL3R2_HUMAN	SSR1_HUMAN	STK39_HUMAN	THA_HUMAN
	AID686952	120	5HT1F_HUMAN	AAPK1_HUMAN	ADA15_HUMAN	ADA1B_HUMAN	ADCK4_HUMAN	ANKK1_HUMAN	AT1A2_HUMAN	BRS3_HUMAN	C3AR_HUMAN	C5AR_HUMAN	CACB3_HUMAN	CASP5_HUMAN	CASP7_HUMAN	CBPN_HUMAN	CCR1_HUMAN	CCR3_HUMAN	CCR5_HUMAN	CCR7_HUMAN	CDK15_HUMAN	CDK1_HUMAN	CLCN1_HUMAN	CLK3_HUMAN	CLK4_HUMAN	CML1_HUMAN	CNGA1_HUMAN	CNR2_HUMAN	CTRO_HUMAN	CX3C1_HUMAN	CXCR1_HUMAN	CXCR5_HUMAN	DRD3_HUMAN	DRD5_HUMAN	DYR1B_HUMAN	FES_HUMAN	FGFR4_HUMAN	GALR1_HUMAN	GALR2_HUMAN	GBRB3_HUMAN	GIPR_HUMAN	GLP1R_HUMAN	GP119_HUMAN	GPER_HUMAN	GPR1_HUMAN	GPR35_HUMAN	GPR4_HUMAN	GPR55_HUMAN	GRIK3_HUMAN
	AID686971	4	CCR6_HUMAN	CDK5_HUMAN	MC4R_HUMAN	VDR_HUMAN
	AID686998	26	AA2BR_HUMAN	ACM3_HUMAN	ADCK3_HUMAN	AGTR1_HUMAN	AKT2_HUMAN	AT1A3_HUMAN	AT1B1_HUMAN	ATP4A_HUMAN	ATS5_HUMAN	CASP7_HUMAN	CATF_HUMAN	CCR4_HUMAN	ECE1_HUMAN	ERBB4_HUMAN	HIPK3_HUMAN	KCNQ3_HUMAN	KKCC2_HUMAN	KLK8_HUMAN	MC4R_HUMAN	MOT1_HUMAN	NALDL_HUMAN	P2RY1_HUMAN	PASK_HUMAN	STK38_HUMAN	THRB_HUMAN	TSSK1_HUMAN
	AID687005	402	5HT1A_HUMAN	5HT2B_HUMAN	5HT3A_HUMAN	5HT3B_HUMAN	5HT7R_HUMAN	AA2BR_HUMAN	AAK1_HUMAN	AAPK2_HUMAN	ABL1_HUMAN	ABL2_HUMAN	ACE_HUMAN	ACH10_HUMAN	ACHA5_HUMAN	ACHA_HUMAN	ACHB2_HUMAN	ACK1_HUMAN	ACM1_HUMAN	ACM2_HUMAN	ACPH_HUMAN	ACTHR_HUMAN	ACVL1_HUMAN	ADA17_HUMAN	AGTR1_HUMAN	ALK_HUMAN	AMHR2_HUMAN	AMPL_HUMAN	AMPM1_HUMAN	AMPM2_HUMAN	AMPN_HUMAN	ANPRB_HUMAN	APJ_HUMAN	ARBK2_HUMAN	ASIC3_HUMAN	AT1A2_HUMAN	AT1A3_HUMAN	AT1B1_HUMAN	AT1B3_HUMAN	ATG4B_HUMAN	ATNG_HUMAN	ATP4A_HUMAN	ATS5_HUMAN	AVR2A_HUMAN	BACE1_HUMAN	BACE2_HUMAN	BAP1_HUMAN	BCKD_HUMAN	BCR_HUMAN
	AID687007	7	AKT1_HUMAN	AT1A4_HUMAN	GRIA4_HUMAN	MBTP1_HUMAN	MC4R_HUMAN	MUSK_HUMAN	VDR_HUMAN
	AID720488	7	AGTR2_HUMAN	GRIA3_HUMAN	KCNK6_HUMAN	MMP23_HUMAN	NEC2_HUMAN	PPARD_HUMAN	TBK1_HUMAN
	AID720489	0
	AID720491	402	5HT1A_HUMAN	5HT2B_HUMAN	5HT3A_HUMAN	5HT3B_HUMAN	5HT7R_HUMAN	AA2BR_HUMAN	AAK1_HUMAN	AAPK2_HUMAN	ABL1_HUMAN	ABL2_HUMAN	ACE_HUMAN	ACH10_HUMAN	ACHA5_HUMAN	ACHA_HUMAN	ACHB2_HUMAN	ACK1_HUMAN	ACM1_HUMAN	ACM2_HUMAN	ACPH_HUMAN	ACTHR_HUMAN	ACVL1_HUMAN	ADA17_HUMAN	AGTR1_HUMAN	ALK_HUMAN	AMHR2_HUMAN	AMPL_HUMAN	AMPM1_HUMAN	AMPM2_HUMAN	AMPN_HUMAN	ANPRB_HUMAN	APJ_HUMAN	ARBK2_HUMAN	ASIC3_HUMAN	AT1A2_HUMAN	AT1A3_HUMAN	AT1B1_HUMAN	AT1B3_HUMAN	ATG4B_HUMAN	ATNG_HUMAN	ATP4A_HUMAN	ATS5_HUMAN	AVR2A_HUMAN	BACE1_HUMAN	BACE2_HUMAN	BAP1_HUMAN	BCKD_HUMAN	BCR_HUMAN
	AID720494	0
	AID720507	225	5HT2A_HUMAN	AA2AR_HUMAN	ABL1_HUMAN	ABL2_HUMAN	ACHA7_HUMAN	ACHA_HUMAN	ACHB2_HUMAN	ACM4_HUMAN	ADA10_HUMAN	ADA12_HUMAN	ADA2A_HUMAN	ADA2B_HUMAN	ADA33_HUMAN	ADAM8_HUMAN	ADRB2_HUMAN	ADT1_HUMAN	AKT1_HUMAN	AMPM2_HUMAN	ANDR_HUMAN	ANPRA_HUMAN	ANPRB_HUMAN	AT12A_HUMAN	AT1B1_HUMAN	AT2A1_HUMAN	ATP4B_HUMAN	ATS5_HUMAN	BCR_HUMAN	BMR1B_HUMAN	BRSK2_HUMAN	CAC1B_HUMAN	CAC1F_HUMAN	CACB2_HUMAN	CACB3_HUMAN	CAN2_HUMAN	CASP1_HUMAN	CASP7_HUMAN	CATF_HUMAN	CATL1_HUMAN	CBPA1_HUMAN	CBPM_HUMAN	CCR10_HUMAN	CCR4_HUMAN	CDC7_HUMAN	CDK3_HUMAN	CDK4_HUMAN	CDK9_HUMAN	CDKL5_HUMAN
	AID720513	2	MMP1_HUMAN	SENP7_HUMAN
	AID720514	12	CAC1A_HUMAN	GRM2_HUMAN	KCNA2_HUMAN	KPCD2_HUMAN	MC4R_HUMAN	MOT1_HUMAN	PSA2_HUMAN	SCN5A_HUMAN	ST17B_HUMAN	THB_HUMAN	TRPM8_HUMAN	VDR_HUMAN
	AID720533	8	CAN1_HUMAN	CATK_HUMAN	CDK2_HUMAN	KCNH2_HUMAN	MDR1_HUMAN	MTOR_HUMAN	THB_HUMAN	VDR_HUMAN
	AID720535	16	AGTR1_HUMAN	AT1A2_HUMAN	AT1A3_HUMAN	AURKB_HUMAN	CASP4_HUMAN	CDK5_HUMAN	CDK9_HUMAN	HCN3_HUMAN	KCMA1_HUMAN	LSHR_HUMAN	M3K19_HUMAN	MOT1_HUMAN	S12A1_HUMAN	SEPR_HUMAN	THB_HUMAN	VDR_HUMAN
	AID720570	4	BCR_HUMAN	CATL1_HUMAN	KCNH2_HUMAN	NR1H3_HUMAN
	AID720576	28	CAN2_HUMAN	CASPE_HUMAN	CCR6_HUMAN	CDK18_HUMAN	CDK3_HUMAN	DDR2_HUMAN	GBRA2_HUMAN	GRIK5_HUMAN	IRK5_HUMAN	IRK8_HUMAN	KCNC2_HUMAN	LPAR1_HUMAN	LSHR_HUMAN	MK11_HUMAN	MP2K6_HUMAN	MRP1_HUMAN	P2RX6_HUMAN	PARK7_HUMAN	PCSK6_HUMAN	PDK3_HUMAN	RXRG_HUMAN	RYR2_HUMAN	SCN2A_HUMAN	SCN5A_HUMAN	SCN8A_HUMAN	SCNNA_HUMAN	SENP6_HUMAN	VDR_HUMAN
	AID720587	93	AAK1_HUMAN	AAPK1_HUMAN	ABL1_HUMAN	ACHA5_HUMAN	ADA2B_HUMAN	AKT1_HUMAN	AMPL_HUMAN	ANKK1_HUMAN	ATNG_HUMAN	BAP1_HUMAN	C5AR_HUMAN	CAC1D_HUMAN	CAN1_HUMAN	CASP7_HUMAN	CATL1_HUMAN	CATO_HUMAN	CCR5_HUMAN	CDK13_HUMAN	CDK2_HUMAN	CFAB_HUMAN	CHK1_HUMAN	CLK3_HUMAN	CSK22_HUMAN	DYR1B_HUMAN	EGFR_HUMAN	EPHB3_HUMAN	ERBB2_HUMAN	FGFR4_HUMAN	FYN_HUMAN	GBRA4_HUMAN	GPBAR_HUMAN	GRIK4_HUMAN	GRM5_HUMAN	GSK3A_HUMAN	GTR1_HUMAN	HCN3_HUMAN	HIPK3_HUMAN	IRK3_HUMAN	IRK5_HUMAN	KCC1D_HUMAN	KCNC1_HUMAN	KCNC2_HUMAN	KCNH4_HUMAN	KCNK4_HUMAN	KGP1_HUMAN	KLK10_HUMAN	KPCD2_HUMAN
	AID720588	20	AKT1_HUMAN	AURKA_HUMAN	CATL1_HUMAN	CBPA2_HUMAN	CDK2_HUMAN	CNGA2_HUMAN	GBRA4_HUMAN	GTR1_HUMAN	KCNQ1_HUMAN	LSHR_HUMAN	MK11_HUMAN	NR1H3_HUMAN	NR1H4_HUMAN	P2RY1_HUMAN	PRKX_HUMAN	RL3R2_HUMAN	S23A2_HUMAN	THB_HUMAN	TRPV1_HUMAN	VDR_HUMAN
	AID720589	53	5HT1B_HUMAN	AAPK1_HUMAN	ACE2_HUMAN	ADA2B_HUMAN	AT1A3_HUMAN	ATS1_HUMAN	AURKA_HUMAN	BACE2_HUMAN	C5AR_HUMAN	CAC1D_HUMAN	CAC1G_HUMAN	CAC1I_HUMAN	CCR5_HUMAN	CDK13_HUMAN	CDK18_HUMAN	CDK2_HUMAN	CDK5_HUMAN	CFAB_HUMAN	CHK1_HUMAN	CLK3_HUMAN	DYR1B_HUMAN	FGFR4_HUMAN	GBRA4_HUMAN	GRIK2_HUMAN	KGP1_HUMAN	KS6A3_HUMAN	LSHR_HUMAN	M3K19_HUMAN	MATK_HUMAN	MC3R_HUMAN	MKNK2_HUMAN	MMP1_HUMAN	MMP8_HUMAN	MYO3B_HUMAN	NEC2_HUMAN	NR1H3_HUMAN	P2RY1_HUMAN	PD2R2_HUMAN	PE2R3_HUMAN	PRKX_HUMAN	RIOK1_HUMAN	S29A1_HUMAN	SCN5A_HUMAN	SCNNA_HUMAN	SEPR_HUMAN	SIK2_HUMAN	TESK1_HUMAN
	AID720634	4	ESR1_HUMAN	GCR_HUMAN	P2RX4_HUMAN	VDR_HUMAN
	AID720635	44	AAPK1_HUMAN	ACH10_HUMAN	AGTR2_HUMAN	AKT2_HUMAN	AMPN_HUMAN	ANDR_HUMAN	AURKB_HUMAN	AVR2B_HUMAN	CASP1_HUMAN	CASP7_HUMAN	CCR2_HUMAN	CCR6_HUMAN	CDK5_HUMAN	CHK1_HUMAN	CSF1R_HUMAN	E2AK2_HUMAN	EGFR_HUMAN	ESR1_HUMAN	FSHR_HUMAN	GBRB1_HUMAN	GCR_HUMAN	KCC1D_HUMAN	KCC2B_HUMAN	KCNC1_HUMAN	KCNC4_HUMAN	KCNH2_HUMAN	KCNN1_HUMAN	LCK_HUMAN	MATK_HUMAN	MDR1_HUMAN	MUSK_HUMAN	NR1H4_HUMAN	OPRD_HUMAN	PASK_HUMAN	PPARG_HUMAN	RARA_HUMAN	RK_HUMAN	RXRA_HUMAN	SC6A5_HUMAN	SCN8A_HUMAN	TRPA1_HUMAN	TRPC6_HUMAN	TYRO3_HUMAN	VDR_HUMAN
	AID720637	49	ACH10_HUMAN	ACHA4_HUMAN	ADCK3_HUMAN	ANDR_HUMAN	AT1A4_HUMAN	CASP1_HUMAN	CASP7_HUMAN	CDC7_HUMAN	CDK2_HUMAN	CHK1_HUMAN	CSF1R_HUMAN	E2AK2_HUMAN	EGFR_HUMAN	ESR1_HUMAN	FACE2_HUMAN	FAK2_HUMAN	FES_HUMAN	FSHR_HUMAN	GBRB1_HUMAN	GCR_HUMAN	KC1D_HUMAN	KCC1D_HUMAN	KCC2B_HUMAN	KCNH2_HUMAN	LCK_HUMAN	M3K11_HUMAN	MDR1_HUMAN	MK03_HUMAN	MKNK1_HUMAN	MMP1_HUMAN	MUSK_HUMAN	NEK6_HUMAN	NR1H4_HUMAN	OPRD_HUMAN	PPARG_HUMAN	RK_HUMAN	RXRA_HUMAN	RYR2_HUMAN	S29A1_HUMAN	SC6A2_HUMAN	SC6A4_HUMAN	SC6A5_HUMAN	SCN8A_HUMAN	STK39_HUMAN	THB_HUMAN	TRPA1_HUMAN	TRPC6_HUMAN
	AID720647	7	5HT3A_HUMAN	AGTR1_HUMAN	CASP3_HUMAN	CDK5_HUMAN	MC4R_HUMAN	OPRM_HUMAN	VDR_HUMAN
	AID720650	60	5HT1D_HUMAN	5HT2B_HUMAN	5HT3A_HUMAN	ABL2_HUMAN	ACHA5_HUMAN	ADAM8_HUMAN	ADRB1_HUMAN	ADRB3_HUMAN	AGTR2_HUMAN	AMPB_HUMAN	AMPE_HUMAN	AMPL_HUMAN	AT1A3_HUMAN	AT1A4_HUMAN	ATP4B_HUMAN	ATS1_HUMAN	BKRB1_HUMAN	BKRB2_HUMAN	BMR1B_HUMAN	CAC1B_HUMAN	CAC1E_HUMAN	CBPA2_HUMAN	CBPA6_HUMAN	CLPP_HUMAN	DCLK3_HUMAN	DMPK_HUMAN	EPHB3_HUMAN	FGFR1_HUMAN	FURIN_HUMAN	GLP2R_HUMAN	GLR_HUMAN	GRK4_HUMAN	JAK1_HUMAN	KCC1A_HUMAN	KCNC4_HUMAN	KCNQ3_HUMAN	KS6A2_HUMAN	M3K19_HUMAN	MAPK3_HUMAN	MAPK5_HUMAN	MK11_HUMAN	MMP27_HUMAN	NK2R_HUMAN	NPFF1_HUMAN	NPY2R_HUMAN	NR1H3_HUMAN	P2Y12_HUMAN
	AID720690	16	CASP8_HUMAN	CLCN2_HUMAN	DAPK1_HUMAN	EGFR_HUMAN	GAK_HUMAN	GRIA3_HUMAN	KCC1D_HUMAN	KCNC1_HUMAN	LSHR_HUMAN	OPRD_HUMAN	P2RX2_HUMAN	PI2R_HUMAN	PLK2_HUMAN	PSB1_HUMAN	THB_HUMAN	VDR_HUMAN
	AID720693	3	ESR1_HUMAN	PPARG_HUMAN	VDR_HUMAN
	AID720697	613	5HT1A_HUMAN	5HT1B_HUMAN	5HT1D_HUMAN	5HT1E_HUMAN	5HT1F_HUMAN	5HT2A_HUMAN	5HT2C_HUMAN	5HT3A_HUMAN	5HT4R_HUMAN	5HT6R_HUMAN	AA2BR_HUMAN	AAPK1_HUMAN	AAPK2_HUMAN	ABCC8_HUMAN	ABCC9_HUMAN	ABL1_HUMAN	ACE2_HUMAN	ACE_HUMAN	ACH10_HUMAN	ACHA3_HUMAN	ACHA4_HUMAN	ACHA5_HUMAN	ACHA_HUMAN	ACHB2_HUMAN	ACHB3_HUMAN	ACPH_HUMAN	ACTHR_HUMAN	ACV1B_HUMAN	ADA15_HUMAN	ADA17_HUMAN	ADA1A_HUMAN	ADA1B_HUMAN	ADA1D_HUMAN	ADA2C_HUMAN	ADCK3_HUMAN	ADCK4_HUMAN	ADRB3_HUMAN	ADT1_HUMAN	AGTR1_HUMAN	AGTR2_HUMAN	AKT1_HUMAN	AKT3_HUMAN	ALK_HUMAN	AMPE_HUMAN	AMPM2_HUMAN	ANDR_HUMAN	ANKK1_HUMAN
	AID720706	34	AA2AR_HUMAN	AAPK2_HUMAN	ACK1_HUMAN	ADA17_HUMAN	ADRB1_HUMAN	ADRB2_HUMAN	APJ_HUMAN	ARAF_HUMAN	CASPA_HUMAN	CLK2_HUMAN	DCLK2_HUMAN	ECE2_HUMAN	ESR2_HUMAN	FGFR3_HUMAN	KC1G2_HUMAN	KCNA5_HUMAN	LPAR4_HUMAN	MARK1_HUMAN	MC3R_HUMAN	MK14_HUMAN	MMP14_HUMAN	MMP8_HUMAN	MP2K2_HUMAN	NK3R_HUMAN	NMDE2_HUMAN	NR5A2_HUMAN	PCSK7_HUMAN	PSN1_HUMAN	PTK6_HUMAN	SENP8_HUMAN	SSR1_HUMAN	THA_HUMAN	VDR_HUMAN	VGFR2_HUMAN
	AID743012	6	ESR1_HUMAN	KCNH2_HUMAN	PSB1_HUMAN	RK_HUMAN	RXRG_HUMAN	VDR_HUMAN
	AID743014	3	ESR1_HUMAN	RK_HUMAN	VDR_HUMAN
	AID743015	8	EGFR_HUMAN	ESR1_HUMAN	KCNH2_HUMAN	MDR1_HUMAN	PSB1_HUMAN	RK_HUMAN	RXRA_HUMAN	VDR_HUMAN
	AID743021	1	CCR6_HUMAN
	AID743033	3	ESR1_HUMAN	TRPA1_HUMAN	VDR_HUMAN
	AID743041	5	ANDR_HUMAN	NR2E3_HUMAN	OPRM_HUMAN	PPARG_HUMAN	VDR_HUMAN
	AID743043	61	ABL2_HUMAN	ACH10_HUMAN	ADA12_HUMAN	AT1B2_HUMAN	ATG4B_HUMAN	AVR2A_HUMAN	BKRB2_HUMAN	CAN1_HUMAN	CDK8_HUMAN	CLTR1_HUMAN	EAA1_HUMAN	EPHA7_HUMAN	EPHB2_HUMAN	EPHB6_HUMAN	ERBB2_HUMAN	ESR2_HUMAN	FA11_HUMAN	GBRR3_HUMAN	GPR84_HUMAN	GRIK2_HUMAN	GRM7_HUMAN	HCAR2_HUMAN	HEPS_HUMAN	HRH4_HUMAN	IRAK1_HUMAN	IRK11_HUMAN	KIT_HUMAN	KPCD_HUMAN	M4K2_HUMAN	MAK_HUMAN	MK06_HUMAN	MK07_HUMAN	MMP21_HUMAN	NK1R_HUMAN	NK3R_HUMAN	NMUR2_HUMAN	NR1H2_HUMAN	NR1H3_HUMAN	NR1I2_HUMAN	P2Y10_HUMAN	PAK2_HUMAN	PARK7_HUMAN	PCSK4_HUMAN	PDK1_HUMAN	PI2R_HUMAN	PLK5_HUMAN	PPGB_HUMAN
	AID743044	5	KCNQ3_HUMAN	NR1H3_HUMAN	P2RX5_HUMAN	VDR_HUMAN	VMAT2_HUMAN
	AID743045	37	ACH10_HUMAN	ACV1C_HUMAN	ACVL1_HUMAN	ADA33_HUMAN	ADRB2_HUMAN	ANPRB_HUMAN	AT1B2_HUMAN	C1R_HUMAN	CDK4_HUMAN	CDK8_HUMAN	CELA1_HUMAN	EPHA8_HUMAN	ERN1_HUMAN	KCNA6_HUMAN	KKCC1_HUMAN	KLK10_HUMAN	KLK2_HUMAN	LIMK1_HUMAN	LPAR2_HUMAN	MCHR2_HUMAN	MK10_HUMAN	MK14_HUMAN	MMP10_HUMAN	MMP1_HUMAN	NR1H3_HUMAN	NTR1_HUMAN	NTR2_HUMAN	OX1R_HUMAN	PE2R4_HUMAN	PEPC_HUMAN	PKN2_HUMAN	PSA1_HUMAN	PSB5_HUMAN	SGK1_HUMAN	TLL2_HUMAN	TRYG1_HUMAN	VDR_HUMAN
	AID743046	48	5HT1A_HUMAN	ACHA9_HUMAN	ACM2_HUMAN	ALK_HUMAN	AMHR2_HUMAN	AMPN_HUMAN	ARBK2_HUMAN	AT1B2_HUMAN	CASP3_HUMAN	CATL2_HUMAN	CATO_HUMAN	CATS_HUMAN	CCKAR_HUMAN	CDK4_HUMAN	CSK21_HUMAN	E2AK1_HUMAN	FA11_HUMAN	FYN_HUMAN	GBRB1_HUMAN	GLRA1_HUMAN	GRIA4_HUMAN	GRK7_HUMAN	HCK_HUMAN	HCN4_HUMAN	IGF1R_HUMAN	IRAK3_HUMAN	KCNKA_HUMAN	LYN_HUMAN	MC4R_HUMAN	MMP3_HUMAN	MOT1_HUMAN	MUSK_HUMAN	MYLK_HUMAN	NR1H3_HUMAN	PGFRA_HUMAN	PLK5_HUMAN	PSA1_HUMAN	PSYR_HUMAN	RARA_HUMAN	RARG_HUMAN	RXRG_HUMAN	S15A1_HUMAN	S6A12_HUMAN	SCNNB_HUMAN	SCNNG_HUMAN	SRC_HUMAN	TGFR1_HUMAN
	AID743064	6	EGFR_HUMAN	ESR1_HUMAN	KCNH2_HUMAN	MDR1_HUMAN	PPARG_HUMAN	VDR_HUMAN
	AID743074	5	ACM3_HUMAN	EGFR_HUMAN	RXRA_HUMAN	TRPA1_HUMAN	VDR_HUMAN
	AID743081	2	PPARG_HUMAN	THB_HUMAN
	AID743084	7	ESR1_HUMAN	GCR_HUMAN	KCNH2_HUMAN	MMP14_HUMAN	PPARG_HUMAN	SBK1_HUMAN	VDR_HUMAN
	AID743086	5	AAPK2_HUMAN	ANDR_HUMAN	KCNH2_HUMAN	NR1H4_HUMAN	PPARG_HUMAN
	AID743093	0
	AID743120	16	AT1B3_HUMAN	EGFR_HUMAN	GRIA3_HUMAN	HCN3_HUMAN	IGF1R_HUMAN	KC1E_HUMAN	KCNE1_HUMAN	KCNK2_HUMAN	MK10_HUMAN	MYLK2_HUMAN	NMDE2_HUMAN	RIPK1_HUMAN	SCN1A_HUMAN	SCNND_HUMAN	TRFR_HUMAN	UFO_HUMAN
	AID743194	7	ARBK1_HUMAN	EGFR_HUMAN	ESR1_HUMAN	GSK3B_HUMAN	KCNH2_HUMAN	RXRA_HUMAN	VDR_HUMAN
	AID743197	194	5HT2C_HUMAN	ABL2_HUMAN	ACHA2_HUMAN	ACHA9_HUMAN	ACM1_HUMAN	ACM3_HUMAN	ACM4_HUMAN	ACPH_HUMAN	ACV1B_HUMAN	ADA12_HUMAN	ADA28_HUMAN	ADCK3_HUMAN	AFG32_HUMAN	AMPL_HUMAN	AMPM2_HUMAN	ANPRB_HUMAN	ASGL1_HUMAN	ASIC3_HUMAN	AT1A2_HUMAN	AT1A4_HUMAN	AT1B2_HUMAN	AT1B3_HUMAN	ATP4B_HUMAN	ATS4_HUMAN	AURKA_HUMAN	AURKB_HUMAN	AVR2A_HUMAN	AVR2B_HUMAN	BACE2_HUMAN	BKRB2_HUMAN	CASP9_HUMAN	CASR_HUMAN	CATD_HUMAN	CATE_HUMAN	CATL2_HUMAN	CATZ_HUMAN	CBPA2_HUMAN	CBPA3_HUMAN	CBPD_HUMAN	CCKAR_HUMAN	CDK1_HUMAN	CDK3_HUMAN	CDK4_HUMAN	CDK5_HUMAN	CDK6_HUMAN	CDKL2_HUMAN	CDKL5_HUMAN
	AID743203	4	ESR1_HUMAN	KCC1D_HUMAN	KCNH2_HUMAN	VDR_HUMAN
	AID743209	5	EGFR_HUMAN	ESR1_HUMAN	PPARG_HUMAN	PSA1_HUMAN	VDR_HUMAN
	AID743211	51	5HT2B_HUMAN	ADRB2_HUMAN	AGTR2_HUMAN	ARBK1_HUMAN	BRAF_HUMAN	BRD4_HUMAN	BRSK1_HUMAN	CNGA2_HUMAN	DMPK_HUMAN	DUSTY_HUMAN	ESR1_HUMAN	FAK2_HUMAN	FGFR3_HUMAN	FOLH1_HUMAN	GBRA2_HUMAN	GCR_HUMAN	GLR_HUMAN	HCN3_HUMAN	IKKB_HUMAN	IRK8_HUMAN	KCMA1_HUMAN	KCNA3_HUMAN	KCNH2_HUMAN	KCNKI_HUMAN	KCNN3_HUMAN	M3K1_HUMAN	MKNK1_HUMAN	MMP7_HUMAN	NEK6_HUMAN	NR1H4_HUMAN	NR2E3_HUMAN	P2RX1_HUMAN	PE2R2_HUMAN	PIM3_HUMAN	PPARD_HUMAN	PPARG_HUMAN	PRKDC_HUMAN	PSA4_HUMAN	RK_HUMAN	RXRA_HUMAN	S19A1_HUMAN	S23A2_HUMAN	SCN5A_HUMAN	TGFR2_HUMAN	TRPA1_HUMAN	TRYD_HUMAN	TYRO3_HUMAN
	AID743213	6	ADRB2_HUMAN	ESR1_HUMAN	KCNH2_HUMAN	RK_HUMAN	RXRA_HUMAN	VDR_HUMAN
	AID743218	32	ACHA3_HUMAN	ACHA5_HUMAN	ARBK1_HUMAN	AT1A2_HUMAN	AT2A2_HUMAN	BAP1_HUMAN	CLCA1_HUMAN	EGFR_HUMAN	ESR1_HUMAN	GCR_HUMAN	GHRHR_HUMAN	HCN3_HUMAN	HRH3_HUMAN	KCC1G_HUMAN	KCC2B_HUMAN	KCNH2_HUMAN	KCNK1_HUMAN	MC4R_HUMAN	MKNK1_HUMAN	MMP9_HUMAN	NEK6_HUMAN	NR1H3_HUMAN	PPARD_HUMAN	PPARG_HUMAN	RXRA_HUMAN	SC6A5_HUMAN	SCNNB_HUMAN	TRPA1_HUMAN	TRPM4_HUMAN	V1AR_HUMAN	VDR_HUMAN	XPP2_HUMAN
	AID743221	6	ADCK3_HUMAN	ARBK1_HUMAN	HCN3_HUMAN	KCNH2_HUMAN	RXRA_HUMAN	VDR_HUMAN
	AID743224	24	ARBK1_HUMAN	BAP1_HUMAN	CCR6_HUMAN	CLCA1_HUMAN	EGFR_HUMAN	ESR1_HUMAN	GCR_HUMAN	GHRHR_HUMAN	HCN3_HUMAN	KCNH2_HUMAN	KCNH5_HUMAN	MKNK1_HUMAN	NR1H4_HUMAN	PE2R2_HUMAN	PPARG_HUMAN	PSA4_HUMAN	RK_HUMAN	RXRA_HUMAN	S19A1_HUMAN	SCNNB_HUMAN	SNRK_HUMAN	SRC_HUMAN	TYRO3_HUMAN	VDR_HUMAN
	AID743225	35	AA1R_HUMAN	AGTR2_HUMAN	AT1A2_HUMAN	AT2A2_HUMAN	ATNG_HUMAN	BAP1_HUMAN	BKRB2_HUMAN	CNGA2_HUMAN	EGFR_HUMAN	ERN1_HUMAN	ERR1_HUMAN	ESR1_HUMAN	FGFR2_HUMAN	GPR17_HUMAN	GSK3B_HUMAN	HCN3_HUMAN	KCNA3_HUMAN	KCNH2_HUMAN	KCNK1_HUMAN	KCNN3_HUMAN	KISSR_HUMAN	M3K10_HUMAN	MC4R_HUMAN	MYLK2_HUMAN	PDK3_HUMAN	PPARA_HUMAN	PPARG_HUMAN	RXRA_HUMAN	S23A2_HUMAN	SC6A5_HUMAN	STK39_HUMAN	THB_HUMAN	TRPA1_HUMAN	VDR_HUMAN	XPP1_HUMAN
	AID743238	9	ACHA4_HUMAN	ADCK3_HUMAN	FLT3_HUMAN	HIPK3_HUMAN	KCNC1_HUMAN	OPRD_HUMAN	TBB3_HUMAN	TRFR_HUMAN	VDR_HUMAN
	AID743244	4	KCNH2_HUMAN	MDR1_HUMAN	OPRM_HUMAN	VDR_HUMAN
	AID743247	1	VDR_HUMAN
	AID743282	2	CASP3_HUMAN	CSK22_HUMAN
	AID743287	4	CDC7_HUMAN	MMP1_HUMAN	SNRK_HUMAN	VDR_HUMAN
	AID743343	3	ACH10_HUMAN	CBPD_HUMAN	THB_HUMAN
	AID743394	36	AA2BR_HUMAN	ACTHR_HUMAN	AMPM2_HUMAN	AT12A_HUMAN	AURKA_HUMAN	CASR_HUMAN	CATL2_HUMAN	CATO_HUMAN	CCR6_HUMAN	CLTR2_HUMAN	EDNRB_HUMAN	EPHB1_HUMAN	FLT3_HUMAN	KCNB1_HUMAN	KLK7_HUMAN	KPCL_HUMAN	MMP13_HUMAN	MMP19_HUMAN	MMP24_HUMAN	NALDL_HUMAN	NMDZ1_HUMAN	NPFF2_HUMAN	NTCP2_HUMAN	PAK2_HUMAN	PAR4_HUMAN	PCP_HUMAN	PDK3_HUMAN	RET_HUMAN	SGK2_HUMAN	TBB3_HUMAN	TIE1_HUMAN	TRFR_HUMAN	TRPA1_HUMAN	VDR_HUMAN	VGFR1_HUMAN	VRK2_HUMAN
	AID743395	9	AT1B1_HUMAN	CDK2_HUMAN	CDK5_HUMAN	GBRR1_HUMAN	KPCI_HUMAN	NMDE1_HUMAN	RIOK2_HUMAN	SENP7_HUMAN	TMPS6_HUMAN
	AID743397	2	ADA33_HUMAN	TRFR_HUMAN
	AID743398	13	AT2A1_HUMAN	CASP3_HUMAN	CRFR1_HUMAN	HIPK1_HUMAN	IKKA_HUMAN	LAT3_HUMAN	MRCKA_HUMAN	NMDZ1_HUMAN	P2RY6_HUMAN	PPARA_HUMAN	STK4_HUMAN	TRPA1_HUMAN	VDR_HUMAN
	AID743402	4	5HT3B_HUMAN	THB_HUMAN	TRFR_HUMAN	VDR_HUMAN
	AID743412	2	AGTR1_HUMAN	VDR_HUMAN
	AID743416	1	VDR_HUMAN
	AID743417	6	GRIA2_HUMAN	KCNKI_HUMAN	MC5R_HUMAN	OPRM_HUMAN	THB_HUMAN	VDR_HUMAN
	AID743446	12	AGTR1_HUMAN	GBRR3_HUMAN	KCNH1_HUMAN	M3K7_HUMAN	NR1I2_HUMAN	OPRD_HUMAN	OPRM_HUMAN	P2RX4_HUMAN	PCSK5_HUMAN	PDPK1_HUMAN	PEPC_HUMAN	VDR_HUMAN
	AID977606	8	AKT3_HUMAN	CASPE_HUMAN	DDR2_HUMAN	KPCT_HUMAN	MP2K3_HUMAN	OPRM_HUMAN	SC6A9_HUMAN	VDR_HUMAN
	AID977607	1	RXRG_HUMAN
	AID1053143	2	NEK7_HUMAN	PSA1_HUMAN
	AID1053144	16	ACVR1_HUMAN	CAC1G_HUMAN	CXCR4_HUMAN	HCN3_HUMAN	KCMA1_HUMAN	KCNB1_HUMAN	KCNC1_HUMAN	KCNQ1_HUMAN	LPAR1_HUMAN	MDR1_HUMAN	NMDZ1_HUMAN	P2RY2_HUMAN	SC5A1_HUMAN	SCN5A_HUMAN	SENP7_HUMAN	VDR_HUMAN
	AID1053174	164	5HT1A_HUMAN	5HT3A_HUMAN	5HT4R_HUMAN	AA2BR_HUMAN	AAPK2_HUMAN	ACHA4_HUMAN	ACHA5_HUMAN	ACHA7_HUMAN	ACM2_HUMAN	ADA12_HUMAN	ADA17_HUMAN	ADA2A_HUMAN	ADA2B_HUMAN	ADA33_HUMAN	ADAM8_HUMAN	ADAM9_HUMAN	ADRB3_HUMAN	AKT1_HUMAN	AKT2_HUMAN	AMPM1_HUMAN	APOA_HUMAN	ARAF_HUMAN	AT1B3_HUMAN	AT2A1_HUMAN	AURKA_HUMAN	AVR2A_HUMAN	BKRB1_HUMAN	CAC1G_HUMAN	CAC1H_HUMAN	CAC1I_HUMAN	CASP2_HUMAN	CASPA_HUMAN	CATC_HUMAN	CATL1_HUMAN	CCR4_HUMAN	CCR6_HUMAN	CCR9_HUMAN	CDK18_HUMAN	CDK5_HUMAN	CDKL1_HUMAN	CHK2_HUMAN	CSK22_HUMAN	DMPK_HUMAN	E2AK4_HUMAN	ECE2_HUMAN	EGFR_HUMAN	ENTK_HUMAN
	AID1053175	14	AGTR1_HUMAN	AKT1_HUMAN	AURKA_HUMAN	BAP1_HUMAN	BMR1A_HUMAN	CCR6_HUMAN	GRM3_HUMAN	OPRM_HUMAN	PE2R3_HUMAN	RXRA_HUMAN	SCN2A_HUMAN	SENP8_HUMAN	THB_HUMAN	VDR_HUMAN
	AID1053188	14	AAPK2_HUMAN	ACE2_HUMAN	ACM3_HUMAN	GBRR1_HUMAN	HCN3_HUMAN	KCNK2_HUMAN	KPCD3_HUMAN	KPCI_HUMAN	MK11_HUMAN	MMP7_HUMAN	NR1H3_HUMAN	SENP7_HUMAN	THB_HUMAN	VDR_HUMAN
	AID1053194	37	5HT3A_HUMAN	ACH10_HUMAN	ACHA4_HUMAN	ACV1B_HUMAN	ADRB2_HUMAN	ATP4A_HUMAN	BACE1_HUMAN	BCR_HUMAN	BMP1_HUMAN	CASPE_HUMAN	CDK18_HUMAN	CDK19_HUMAN	EPHA1_HUMAN	EPHA2_HUMAN	EPHA3_HUMAN	EPHA7_HUMAN	ESR2_HUMAN	FSHR_HUMAN	GLRA2_HUMAN	GRK4_HUMAN	HCK_HUMAN	KCNB1_HUMAN	KCNN1_HUMAN	KPCB_HUMAN	LAT3_HUMAN	MK15_HUMAN	MMP20_HUMAN	NMDZ1_HUMAN	PSB8_HUMAN	RIOK2_HUMAN	RYR2_HUMAN	SC6A4_HUMAN	ST17B_HUMAN	TIE1_HUMAN	TRFR_HUMAN	TRPM8_HUMAN	VDR_HUMAN
	AID1053195	2	GLRA2_HUMAN	VDR_HUMAN
	AID1117304	52	5HT2B_HUMAN	ACM4_HUMAN	ACM5_HUMAN	ADA17_HUMAN	ADRB2_HUMAN	APJ_HUMAN	CAC1G_HUMAN	CASP2_HUMAN	CLCN2_HUMAN	ESR1_HUMAN	FA12_HUMAN	FLT3_HUMAN	GALR3_HUMAN	GPR17_HUMAN	HCN3_HUMAN	HIPK2_HUMAN	HUNK_HUMAN	IRAK1_HUMAN	KCC2B_HUMAN	KCC2G_HUMAN	KCNA4_HUMAN	KCNB1_HUMAN	KCNH2_HUMAN	MAK_HUMAN	MK11_HUMAN	MKNK1_HUMAN	MMP7_HUMAN	MP2K2_HUMAN	NMDE2_HUMAN	NMDZ1_HUMAN	NMUR2_HUMAN	NTRK3_HUMAN	OXYR_HUMAN	PHKG2_HUMAN	PSA4_HUMAN	RK_HUMAN	RXRG_HUMAN	SC6A2_HUMAN	SC6A3_HUMAN	SC6A4_HUMAN	SCNND_HUMAN	STK39_HUMAN	TA2R_HUMAN	TNI3K_HUMAN	TRPA1_HUMAN	TRPM4_HUMAN	TRPM5_HUMAN
	AID1117305	65	5HT2B_HUMAN	AAPK2_HUMAN	ACHA6_HUMAN	ACM4_HUMAN	ACM5_HUMAN	ADAM8_HUMAN	ADRB1_HUMAN	ADRB2_HUMAN	AKT3_HUMAN	AT2A1_HUMAN	CAC1F_HUMAN	CDC7_HUMAN	CLCN2_HUMAN	CLPP_HUMAN	CNGA1_HUMAN	E2AK4_HUMAN	ERN1_HUMAN	FAK2_HUMAN	FLT3_HUMAN	GALR3_HUMAN	GRAB_HUMAN	GRIK1_HUMAN	HCN3_HUMAN	HIPK2_HUMAN	HUNK_HUMAN	ITK_HUMAN	KCNB1_HUMAN	KCNH2_HUMAN	KKCC1_HUMAN	KS6A5_HUMAN	M3K4_HUMAN	MK14_HUMAN	MKNK1_HUMAN	MP2K2_HUMAN	NEK9_HUMAN	NMDZ1_HUMAN	OX1R_HUMAN	PAR1_HUMAN	PE2R2_HUMAN	PKN2_HUMAN	PLK2_HUMAN	PSA4_HUMAN	PSB7_HUMAN	PSN2_HUMAN	RAF1_HUMAN	RK_HUMAN	RL3R2_HUMAN
	AID1117312	23	ACM5_HUMAN	ADA2A_HUMAN	ADCK3_HUMAN	AT1A3_HUMAN	AVR2B_HUMAN	BMR1A_HUMAN	CSK21_HUMAN	EGFR_HUMAN	ENTK_HUMAN	ESR1_HUMAN	FER_HUMAN	GCR_HUMAN	HCN3_HUMAN	IGF1R_HUMAN	KCC2B_HUMAN	KCNH2_HUMAN	KCNQ2_HUMAN	MDR1_HUMAN	MKNK1_HUMAN	PSA4_HUMAN	RYR3_HUMAN	SRC_HUMAN	TRPA1_HUMAN
	AID1117322	1	SCN4A_HUMAN
	AID1117332	1	VDR_HUMAN
	AID1117336	3	ESR1_HUMAN	MDR1_HUMAN	VDR_HUMAN
	AID1117337	12	AAK1_HUMAN	C1S_HUMAN	ENTK_HUMAN	GLRA2_HUMAN	GTR1_HUMAN	KAPCG_HUMAN	KLK8_HUMAN	KPCG_HUMAN	LCK_HUMAN	MMP2_HUMAN	SRC_HUMAN	TRY3_HUMAN
	AID1117338	4	KCNH2_HUMAN	LCK_HUMAN	SC5A1_HUMAN	VDR_HUMAN
	AID1117340	3	EGFR_HUMAN	ESR1_HUMAN	VDR_HUMAN
	AID1117342	6	ESR1_HUMAN	KLK2_HUMAN	MDR1_HUMAN	MP2K1_HUMAN	PKN2_HUMAN	VDR_HUMAN
	AID1117343	2	RXRG_HUMAN	VDR_HUMAN
	AID1117346	43	5HT2B_HUMAN	ADRB2_HUMAN	AKT3_HUMAN	BMR1B_HUMAN	CAC1A_HUMAN	CAC1F_HUMAN	CBPM_HUMAN	CSF1R_HUMAN	ESR1_HUMAN	FAK2_HUMAN	FOLH1_HUMAN	FPR3_HUMAN	GBRA2_HUMAN	GBRB3_HUMAN	GRIA2_HUMAN	IDE_HUMAN	KCNB1_HUMAN	KCNH2_HUMAN	KCNQ1_HUMAN	MCHR2_HUMAN	MKNK1_HUMAN	MMP10_HUMAN	MMP17_HUMAN	MP2K2_HUMAN	MTLR_HUMAN	NEK9_HUMAN	NMDE2_HUMAN	NMDZ1_HUMAN	OX1R_HUMAN	PAR1_HUMAN	PCSK7_HUMAN	PKN2_HUMAN	PRKX_HUMAN	PSA4_HUMAN	RK_HUMAN	RXRA_HUMAN	SC6A2_HUMAN	SCN8A_HUMAN	TNI3K_HUMAN	TRPA1_HUMAN	TRPM4_HUMAN	TS1R1_HUMAN	VDR_HUMAN
	AID1117358	1	M3K10_HUMAN
	AID1117359	5	AGTR1_HUMAN	CASP3_HUMAN	CCR6_HUMAN	LSHR_HUMAN	PSA2_HUMAN
	AID1159513	1	EGFR_HUMAN
	AID1159515	3	PPARG_HUMAN	TRPA1_HUMAN	VDR_HUMAN
	AID1159517	9	ANDR_HUMAN	CASPA_HUMAN	EGFR_HUMAN	ESR1_HUMAN	GCR_HUMAN	KCNA4_HUMAN	KCNH2_HUMAN	MYLK2_HUMAN	VDR_HUMAN
	AID1159520	15	AT1B2_HUMAN	ERBB2_HUMAN	ESR1_HUMAN	GCR_HUMAN	GRIA2_HUMAN	GSK3B_HUMAN	KCC1D_HUMAN	KCNA4_HUMAN	KCNH2_HUMAN	KCNH5_HUMAN	NR2E3_HUMAN	PPARD_HUMAN	RXRA_HUMAN	TRPM4_HUMAN	VDR_HUMAN
	AID1159524	6	AGTR1_HUMAN	CCR6_HUMAN	CDK5_HUMAN	LSHR_HUMAN	MC4R_HUMAN	VDR_HUMAN
	AID1159525	3	ESR1_HUMAN	GCR_HUMAN	VDR_HUMAN
	AID1159529	4	ESR1_HUMAN	KCNH2_HUMAN	RK_HUMAN	VDR_HUMAN
[truncated: 566 more columns]
